# Supplementary material for: Splitting the yeast centromere by recombination
Source: Nucleic Acids Res. 2023 Nov 22;52(2):690–707. doi: 10.1093/nar/gkad1110 (PMC10810202; doi:10.1093/nar/gkad1110)
Supplement: gkad1110_Supplemental_Files [file gkad1110_supplemental_files.zip]

Archive with 4 entries (4 files):
- Revised Supplemental Information.pdf
- Table S3.xlsx
- Table S5.xlsx
- Table S6.xlsx
