# Supplementary material for: Splitting the yeast centromere by recombination
Source: Nucleic Acids Res. 2023 Nov 22;52(2):690–707. doi: 10.1093/nar/gkad1110 (PMC10810202; doi:10.1093/nar/gkad1110)
Supplement: gkad1110_Supplemental_Files [file gkad1110_supplemental_files.zip › Table S3.xlsx]

## Sheet: Table S3
Table S3. Genotyping of Ura+ clones of SGK169 and their FOAR derivatives.
Clone No.1	Diploid isolate characteristics					Characteristics of 5-FOA-resistant derivatives6					Inferred marker coupling in RCU/RU chromosome7	CO or NCO in RCU/RU chromosome	Class8
	PCR fragments2	Mating type(s)3	LEU2 genotype4	Drug resistance	# of chr III variants5	PCR fragments (s)	Mating type(s)	LEU2 genotype	Coupling of markers	CO or NCO
1 (W1_CEN)	YP, RCU	a and alpha	LEU2 and leu2	KanR and NatR	2	YP	a	LEU2	LEU2-YP-a (B)	NCO	leu2-RCU-alpha (K)	NCO	Class 2A (B+K)
2	YP, RCU	a and alpha	LEU2 and leu2	KanR and NatR	2	YP	a	LEU2	LEU2-YP-a (B)	NCO	leu2-RCU-alpha (K)	NCO	Class 2A (B+K)
3	YP, RCU	a	LEU2 and leu2	KanR and NatR	2	YP	a	LEU2	LEU2-YP-a (B)	NCO	leu2-RCU-a (M)	CO	Class 2B (B+M)
5 (W3_CEN)	WP, YP, RCU	a and alpha	LEU2 and leu2	KanR and NatR	3	WP, YP	a and alpha	LEU2	ND	ND	ND	ND	Class 5. Trisomic
6	YP, RCU	a and alpha	LEU2 and leu2	KanS and NatR	2	YP	alpha	LEU2	LEU2-YP-alpha (D)	CO	leu2-RCU-a (M)	CO	Class 2C (D+M)
7	YP, RCU	a and alpha	LEU2	KanR and NatR	2	YP	a	LEU2	LEU2-YP-a (B)	NCO	LEU2-RCU-alpha (N)	CO	Class 2E (B+N)
8	RCU	a	LEU2	KanR and NatR	1	NA	NA	NA	NA	NA	LEU2-RCU-a (L)	NCO	Class 4A. Monosomic (L)
9	YP, RCU	a and alpha	LEU2	KanR and NatR	2	YP	a	LEU2	LEU2-YP-a (B)	NCO	LEU2-RCU-alpha (N)	CO	Class 2E (B+N)
10	YP, RCU	a	LEU2	KanR and NatR	2	YP	a	LEU2	LEU2-YP-a (B)	NCO	LEU2-RCU-a (L)	NCO	Class 2D (B+L)
11	RCU	a	leu2	KanR and NatR	1	NA	NA	NA	NA	NA	leu2-RCU-a (M)	CO	Class 4B. Monosomic (M)
12	RCU	a	leu2	KanR and NatR	1	NA	NA	NA	NA	NA	leu2-RCU-a (M)	CO	Class 4B. Monosomic (M)
13	YP, RCU	a and alpha	LEU2 and leu2	KanR and NatR	2	YP	a	LEU2	LEU2-YP-a (B)	NCO	leu2-RCU-alpha (K)	NCO	Class 2A (B+K)
14	YP, RCU	a and alpha	LEU2 and leu2	KanR and NatR	2	YP	a	LEU2	LEU2-YP-a (B)	NCO	leu2-RCU-alpha (K)	NCO	Class 2A (B+K)
15 (W4_CEN)	WP, RU	a and alpha	leu2	KanR and NatR	2	WP	alpha	leu2	leu2-WP-alpha (A)	NCO	leu2-RU-a (O)	CO	Class 3A (A+O)
16	WP, RCU	a and alpha	LEU2 and leu2	KanR and NatR	2	WP	alpha	leu2	leu2-WP-alpha (A)	NCO	LEU2-RCU-a (L)	NCO	Class 1A (A+L)
17 (W5_CEN)	YP, RCU	a and alpha	LEU2 and leu2	KanR and NatR	2	YP	alpha	LEU2	LEU2-YP-alpha (D)	CO	leu2-RCU-a (M)	CO	Class 2C (D+M)
18 (W6_CEN)	RCU	a	leu2	KanR and NatR	1	NA	NA	NA	NA	NA	leu2-RCU-a (M)	CO	Class 4B. Monosomic (M)
19 (W7_CEN)	WP, RCU	a and alpha	LEU2 and leu2	KanR and NatR	2	WP	alpha	leu2	leu2-WP-alpha (A)	NCO	LEU2-RCU-a (L)	NCO	Class 1A (A+L)
20	WP, YP, RCU	a and alpha	LEU2 and leu2	KanR and NatR	3	WP, YP	a and alpha	LEU2	ND	ND	ND	ND	Class 5. Trisomic
21	WP, RCU	a and alpha	LEU2 and leu2	KanR and NatR	2	WP	alpha	leu2	leu2-WP-alpha (A)	NCO	LEU2-RCU-a (L)	NCO	Class 1A (A+L)
22 (W8_CEN)	WP, RCU	a and alpha	LEU2 and leu2	KanR and NatR	2	WP	alpha	leu2	leu2-WP-alpha (A)	NCO	LEU2-RCU-a (L)	NCO	Class 1A (A+L)
23	YP, RCU	a and alpha	LEU2	KanS and NatR	2	YP	a	LEU2	LEU2-YP-a (B)	NCO	LEU2-RCU-alpha (N)	CO	Class 2E (B+N)
24	WP, RCU	a and alpha	LEU2 and leu2	KanR and NatR	2	WP	alpha	LEU2	LEU2-WP-alpha (C)	CO	leu2-RCU-a (M)	CO	Class 1F (C+M)
25	WP, YP, RCU	a and alpha	LEU2 and leu2	KanR and NatR	3	WP, YP	a and alpha	LEU2	ND	ND	ND	ND	Class 5. Trisomic
26	WP, RCU	alpha	leu2	KanR and NatR	2	WP	alpha	leu2	leu2-WP-alpha (A)	NCO	leu2-RCU-alpha (K)	NCO	Class 1C (A+K)
27	YP, RCU	a	LEU2 and leu2	KanR and NatR	2	YP	a	LEU2	LEU2-YP-a (B)	NCO	leu2-RCU-a (M)	CO	Class 2B (B+M)
28	WP, RCU	a and alpha	LEU2 and leu2	KanR and NatR	2	WP	alpha	leu2	leu2-WP-alpha (A)	NCO	LEU2-RCU-a (L)	NCO	Class 1A (A+L)
29	WP, RCU	a and alpha	LEU2 and leu2	KanR and NatR	2	WP	alpha	leu2	leu2-WP-alpha (A)	NCO	LEU2-RCU-a (L)	NCO	Class 1A (A+L)
30	WP, RCU	a and alpha	LEU2 and leu2	KanR and NatR	2	WP	alpha	leu2	leu2-WP-alpha (A)	NCO	LEU2-RCU-a (L)	NCO	Class 1A (A+L)
31	YP, RCU	a and alpha	LEU2 and leu2	KanR and NatR	2	YP	a	LEU2	LEU2-YP-a (B)	NCO	leu2-RCU-alpha (K)	NCO	Class 2A (B+K)
32 (W9_CEN)	WP, RCU	a and alpha	LEU2 and leu2	KanR and NatR	2	WP	alpha	leu2	leu2-WP-alpha (A)	NCO	LEU2-RCU-a (L)	NCO	Class 1A (A+L)
33	WP, YP, RCU	a and alpha	LEU2 and leu2	KanR and NatR	3	WP, YP	a and alpha	LEU2	ND	ND	ND	ND	Class 5. Trisomic
34	YP, RCU	a	LEU2	KanS and NatR	2	YP	a	LEU2	LEU2-YP-a (B)	NCO	LEU2-RCU-a (L)	NCO	Class 2D (B+L)
35 (W10_CEN)	YP, RCU	a	LEU2	KanR and NatR	2	YP	a	LEU2	LEU2-YP-a (B)	NCO	LEU2-RCU-a (L)	NCO	Class 2D (B+L)
36	WP, RCU	a and alpha	LEU2 and leu2	KanR and NatR	2	WP	alpha	leu2	leu2-WP-alpha (A)	NCO	LEU2-RCU-a (L)	NCO	Class 1A (A+L)
37	WP, RCU	a and alpha	LEU2 and leu2	KanR and NatR	2	WP	alpha	leu2	leu2-WP-alpha (A)	NCO	LEU2-RCU-a (L)	NCO	Class 1A (A+L)
38	WP, RCU	a and alpha	LEU2 and leu2	KanR and NatR	2	WP	alpha	leu2	leu2-WP-alpha (A)	NCO	LEU2-RCU-a (L)	NCO	Class 1A (A+L)
39	WP, RCU	a and alpha	LEU2 and leu2	KanR and NatR	2	WP	alpha	leu2	leu2-WP-alpha (A)	NCO	LEU2-RCU-a (L)	NCO	Class 1A (A+L)
40	WP, YP, RCU	a and alpha	LEU2 and leu2	KanR and NatR	3	WP, YP	a and alpha	LEU2	ND	ND	ND	ND	Class 5. Trisomic
41	WP, YP, RCU	a and alpha	LEU2 and leu2	KanR and NatR	3	WP, YP	a and alpha	LEU2	ND	ND	ND	ND	Class 5. Trisomic
42	YP, RCU	a	LEU2	KanR and NatR	2	YP	a	LEU2	LEU2-YP-a (B)	NCO	LEU2-RCU-a (L)	NCO	Class 2D (B+L)
43	YP, RCU	a and alpha	LEU2	KanS and NatR	2	YP	a	LEU2	LEU2-YP-a (B)	NCO	LEU2-RCU-alpha (N)	CO	Class 2E (B+N)
44	RCU	alpha	leu2	KanR and NatR	1	NA	NA	NA	NA	NA	leu2-RCU-alpha (K)	NCO	Class 4C. Monosomic (K)
45	YP, RCU	a and alpha	LEU2 and leu2	KanR and NatR	2	YP	a	LEU2	LEU2-YP-a (B)	NCO	leu2-RCU-alpha (K)	NCO	Class 2A (B+K)
46 (W11_CEN)	YP, RCU	a and alpha	LEU2 and leu2	KanR and NatR	2	YP	a	LEU2	LEU2-YP-a (B)	NCO	leu2-RCU-alpha (K)	NCO	Class 2A (B+K)
47 (W12_CEN)	WP, RCU	a and alpha	leu2	KanR and NatR	2	WP	alpha	leu2	leu2-WP-alpha (A)	NCO	leu2-RCU-a (M)	CO	Class 1B (A+M)
48	WP, RCU	a and alpha	LEU2 and leu2	KanR and NatR	2	WP	alpha	leu2	leu2-WP-alpha (A)	NCO	LEU2-RCU-a (L)	NCO	Class 1A (A+L)
49	RCU	a	leu2	KanR and NatR	1	NA	NA	NA	NA	NA	leu2-RCU-a (M)	CO	Class 4B. Monosomic (M)
50	WP, RCU	a and alpha	LEU2 and leu2	KanR and NatR	2	WP	alpha	leu2	leu2-WP-alpha (A)	NCO	LEU2-RCU-a (L)	NCO	Class 1A (A+L)
51	YP, RCU	a and alpha	LEU2 and leu2	KanR and NatR	2	YP	a	LEU2	LEU2-YP-a (B)	NCO	leu2-RCU-alpha (P)	NCO	Class 2A (B+K)
52	YP, RCU	a	LEU2	KanR and NatR	2	YP	a	LEU2	LEU2-YP-a (B)	NCO	LEU2-RCU-a (L)	NCO	Class 2D (B+L)
53	YP, RCU	a	LEU2 and leu2	KanR and NatR	2	YP	a	LEU2	LEU2-YP-a (B)	NCO	leu2-RCU-a (M)	CO	Class 2B (B+M)
54	WP, YP, RCU	a and alpha	LEU2 and leu2	KanR and NatR	3	WP, YP	a and alpha	LEU2	ND	ND	ND	ND	Class 5. Trisomic
55	WP, RCU	a and alpha	LEU2 and leu2	KanR and NatR	2	WP	alpha	leu2	leu2-WP-alpha (A)	NCO	LEU2-RCU-a (L)	NCO	Class 1A (A+L)
56	YP, RCU	a and alpha	LEU2	KanR and NatR	2	YP	a	LEU2	LEU2-YP-a (B)	NCO	LEU2-RCU-alpha (N)	CO	Class 2E (B+N)
57	WP, YP, RCU	a and alpha	LEU2 and leu2	KanR and NatR	3	WP, YP	a and alpha	LEU2	ND	ND	ND	ND	Class 5. Trisomic
58	WP, YP, RCU	a and alpha	LEU2 and leu2	KanR and NatR	3	WP, YP	a and alpha	LEU2	ND	ND	ND	ND	Class 5. Trisomic
59	YP, RCU	a	LEU2 and leu2	KanR and NatR	2	YP	a	LEU2	LEU2-YP-a (B)	NCO	leu2-RCU-a (M)	CO	Class 2B (B+M)
60	WP, RCU	a and alpha	LEU2	KanR and NatR	2	WP	a	LEU2	LEU2-WP-a (E)	NCO	LEU2-RCU-alpha (N)	CO	Class 1G (E+N)
61	WP, RCU	a and alpha	LEU2 and leu2	KanR and NatR	2	WP	alpha	leu2	leu2-WP-alpha (A)	NCO	LEU2-RCU-a (L)	NCO	Class 1A (A+L)
62 (W13_CEN)	YP, RCU	a and alpha	LEU2 and leu2	KanR and NatR	2	YP	a	LEU2	LEU2-YP-a (B)	NCO	leu2-RCU-alpha (K)	NCO	Class 2A (B+K)
63	YP, RCU	a and alpha	LEU2 and leu2	KanR and NatR	2	ND	ND	ND	ND	ND	ND	ND	ND
64 (W14_CEN)	WP, RCU	a and alpha	LEU2 and leu2	KanR and NatR	2	WP	alpha	leu2	leu2-WP-alpha (A)	NCO	LEU2-RCU-a (L)	NCO	Class 1A (A+L)
65	YP, RCU	a	LEU2	KanR and NatR	2	YP	a	LEU2	LEU2-YP-a (B)	NCO	LEU2-RCU-a (L)	NCO	Class 2D (B+L)
66	YP, RCU	a and alpha	LEU2 and leu2	KanR and NatR	2	YP	alpha	LEU2	LEU2-YP-alpha (D)	CO	leu2=RCU-a (M)	CO	Class 2C (D+M)
67	RCU	a	leu2	KanR and NatR	1	NA	NA	NA	NA	NA	leu2-RCU-a (M)	CO	Class 4B. Monosomic (M)
68	YP, RCU	alpha	LEU2 and leu2	KanR and NatR	2	YP	alpha	LEU2	LEU2-YP-alpha (D)	CO	leu2-RCU-alpha (K)	NCO	Class 2F (D+K)
69	YP, RCU	a	LEU2	KanS and NatR	2	YP	a	LEU2	LEU2-YP-a (B)	NCO	LEU2-RCU-a (L)	NCO	Class 2D (B+L)
70	WP, RCU	a and alpha	LEU2 and leu2	KanR and NatR	2	WP	alpha	leu2	leu2-WP-alpha (A)	NCO	LEU2-RCU-a (L)	NCO	Class 1A (A+L)
71 (W15_CEN)	YP, RU	a and alpha	LEU2 and leu2	KanR and NatR	2	YP	alpha	LEU2	LEU2-YP-alpha (D)	CO	leu2-RU-a (O)	CO	Class 3B (D+O)
72	WP, YP, RCU	a and alpha	LEU2 and leu2	KanR and NatR	3	WP, YP	a and alpha	LEU2	ND	ND	ND	ND	Class 5. Trisomic
73	YP, RCU	a	LEU2 and leu2	KanR and NatR	2	YP	a	LEU2	LEU2-YP-a (B)	NCO	leu2-RCU-a (M)	CO	Class 2B (B+M)
74	YP, RCU	a and alpha	LEU2 and leu2	KanR and NatR	2	YP	a	LEU2	LEU2-YP-a (B)	NCO	leu2-RCU-alpha (K)	NCO	Class 2A (B+K)
75	WP, YP, RCU	a and alpha	LEU2 and leu2	KanR and NatR	3	WP, YP	alpha	leu2	ND	ND	ND	ND	Class 5. Trisomic
76	YP, RCU	a and alpha	LEU2 and leu2	KanR and NatR	2	YP	a	LEU2	LEU2-YP-a (B)	NCO	leu2-RCU-alpha (K)	NCO	Class 2A (B+K)
77 (W16_CEN)	WP, YP, RU	a and alpha	LEU2 and leu2	KanR and NatR	3	YP	a	LEU2	LEU2-YP-a (B)	NCO	ND	ND	Class 5. Trisomic
78	YP, RCU	a	LEU2	KanR and NatR	2	YP	a	LEU2	LEU2-YP-a (B)	NCO	LEU2-RU-a (P)	NCO	Class 3C (B+P)
79	WP, RCU	a and alpha	leu2	KanR and NatR	2	WP	alpha	leu2	leu2-WP-alpha (A)	NCO	leu2-RCU-a (M)	CO	Class 1B (A+M)
80	WP, RCU	a and alpha	LEU2	KanR and NatR	2	WP	alpha	LEU2	LEU2-WP-alpha (C)	CO	LEU2-RCU-a (L)	NCO	Class 1D (C+L)
81 (W17_CEN)	WP, YP, RCU	a and alpha	LEU2 and leu2	KanR and NatR	3	WP, YP	a and alpha	LEU2	ND	ND	ND	ND	Class 5. Trisomic
82	WP, YP, RCU	a and alpha	LEU2 and leu2	KanR and NatR	3	WP, YP	a and alpha	LEU2	ND	ND	ND	ND	Class 5. Trisomic
83	YP, RCU	a and alpha	LEU2 and leu2	KanR and NatR	2	YP	a	LEU2	LEU2-YP-a (B)	NCO	leu2-RCU-alpha (K)	NCO	Class 2A (B+K)
84	WP, RCU	a and alpha	LEU2 and leu2	KanR and NatR	2	WP	alpha	leu2	leu2-WP-alpha (A)	NCO	LEU2-RCU-a (L)	NCO	Class 1A (A+L)
85	YP, RCU	a and alpha	LEU2	KanR and NatR	2	YP	alpha	LEU2	LEU2-YP-alpha (D)	CO	LEU2-RCU-a (L)	NCO	Class 2G (D+L)
86	YP, RCU	a and alpha	LEU2	KanR and NatR	2	YP	alpha	LEU2	LEU2-YP-alpha (D)	CO	LEU2-RCU-a (L)	NCO	Class 2G (D+L)
87 (W18_CEN)	WP, RCU	a and alpha	LEU2	KanR and NatR	2	WP	alpha	LEU2	LEU2-WP-alpha (C)	CO	LEU2-RCU-a (L)	NCO	Class 1D (C+L)
88	WP, RCU	a and alpha	LEU2 and leu2	KanR and NatR	2	WP	alpha	leu2	leu2-WP-alpha (A)	NCO	LEU2-RCU-a (L)	NCO	Class 1A (A+L)
89 (W19_CEN)	YP, RCU	a	LEU2	KanR and NatR	2	YP	a	LEU2	LEU2-YP-a (B)	NCO	LEU2-RCU-a (L)	NCO	Class 2D (B+L)
90	WP, YP, RCU	a and alpha	LEU2 and leu2	KanR and NatR	3	YP	a	LEU2	LEU2-YP-a (B)	NCO	ND	ND	Class 5. Trisomic
91	RCU	a	LEU2	KanR and NatR	1	NA	NA	NA	NA	NA	LEU2-RCU-a (L)	NCO	Class 4A. Monosomic (L)
92	WP, YP, RCU	a and alpha	LEU2 and leu2	KanR and NatR	3	WP, YP	a and alpha	LEU2	ND	ND	ND	ND	Class 5. Trisomic
93	RCU	a	LEU2	KanR and NatR	1	NA	NA	NA	NA	NA	LEU2-RCU-a (L)	NCO	Class 4A. Monosomic (L)
94	YP, RCU	alpha	LEU2	KanR and NatR	2	YP	alpha	LEU2	LEU2-YP-alpha (D)	CO	LEU2-RCU-alpha (N)	CO	Class 2H (D+N)
95	YP, RCU	a and alpha	LEU2 and leu2	KanR and NatR	2	YP	a	LEU2	LEU2-YP-a (B)	NCO	leu2-RCU-alpha (K)	NCO	Class 2A (B+K)
96	WP, RCU	a	LEU2 and leu2	KanR and NatS	2	WP	a	LEU2	LEU2-WP-a (E)	NCO	leu2-RCU-a (M)	CO	Class 1E (E+M)
97	WP, RCU	a and alpha	LEU2 and leu2	KanR and NatR	2	WP	alpha	leu2	leu2-WP-alpha (A)	NCO	LEU2-RCU-a (L)	NCO	Class 1A (A+L)
98	WP, YP, RCU	a and alpha	LEU2 and leu2	KanR and NatR	3	WP, YP	a and alpha	LEU2	ND	ND	ND	ND	Class 5. Trisomic
99	WP, YP, RU	a and alpha	LEU2	KanR and NatR	3	WP, YP	a and alpha	LEU2	ND	ND	ND	ND	Class 5. Trisomic
100	WP, RCU	a and alpha	LEU2 and leu2	KanR and NatR	2	WP	alpha	leu2	leu2-WP-alpha (A)	NCO	LEU2-RCU-a (L)	NCO	Class 1A (A+L)
101	YP, RCU	a and alpha	LEU2	KanR and NatR	2	ND	ND	ND	ND	ND	ND	ND	ND
102	WP, RCU	a and alpha	LEU2 and leu2	KanR and NatR	2	WP	alpha	leu2	leu2-WP-alpha (A)	NCO	LEU2-RCU-a (L)	NCO	Class 1A (A+L)
103	YP, RCU	a and alpha	LEU2 and leu2	KanR and NatR	2	YP	a	LEU2	LEU2-YP-a (B)	NCO	leu2-RCU-alpha (K)	NCO	Class 2A (B+K)
1 Each independent 5-FOAR isolate has a unique number. Isolates that were analyzed by whole-genome sequencing are in red and are given a unique name deposited to NCBI SRA database (under BioProject PRJNA416056).
2Isolates were analyzed by PCR as described in the Supp. Text. WP=W303 parental pattern; YP=YJM789 parental pattern; RCU=Recombinant URA3 and centromere; RU=Recombinant URA3 without centromere.
3 The status of the MAT locus as analyzed by PCR (described in Supp. Text).
4 The presence of the W303-specific leu2 allele was determined by PCR using the primers Ty2-F and LEU2-R (Table S2) and the presence of the YJM789-specific LEU2 allele was assayed by the ability of the strain to grow in leucine omission medium..
5The minimum number of chromosomes in the isolate was determined by the number of PCR products shown in Column B.
6 From the Ura+ isolates that had two chromosomes, we isolated 5-FOA-resistant derivatives that lost the chromosome with the recombinant URA3 gene. Such derivatives could not be isolated from the monosomic strains (NA=Not Applicable). The 5-FOA-resistant derivatives were examined by PCR to determine whether the centromere had the YP, WP, RCU or RU pattern and to determine mating type. We also det…
7 Based on the information in Columns B-E and J, we could infer the arrangement of markers on the chromosome containing the recombinant centromere. We could also infer whether the recombinant URA3 gene was associated with a crossover (CO) or non-crossover (NCO) (Column M).
8 The information derived from Columns B-M was used to classify all centromere recombination events as summarized in Fig. 4.
