# Supplementary material for: Splitting the yeast centromere by recombination
Source: Nucleic Acids Res. 2023 Nov 22;52(2):690–707. doi: 10.1093/nar/gkad1110 (PMC10810202; doi:10.1093/nar/gkad1110)
Supplement: gkad1110_Supplemental_Files [file gkad1110_supplemental_files.zip › Table S5.xlsx]

## Sheet: Table S5
	Table S5. Normalized whole-genome sequencing data showing W303/YJM789 SNP coverage for chromosome III in 18 Ura+ isolates of SGK169.
	Isolate 1			Isolate 5			Isolate 15			Isolate 17			Isolate 18			Isolate 19			Isolate 22			Isolate 32			Isolate 35			Isolate 46			Isolate 47			Isolate 62			Isolate 64			Isolate 72			Isolate 77			Isolate 81			Isolate 87
	SNP coordinate, bp¹	Normalized coverage for SNP²		SNP coordinate, bp¹	Normalized coverage for SNP²		SNP coordinate, bp¹	Normalized coverage for SNP²		SNP coordinate, bp¹	Normalized coverage for SNP²		SNP coordinate, bp¹	Normalized coverage for SNP²		SNP coordinate, bp¹	Normalized coverage for SNP²		SNP coordinate, bp¹	Normalized coverage for SNP²		SNP coordinate, bp¹	Normalized coverage for SNP²		SNP coordinate, bp¹	Normalized coverage for SNP²		SNP coordinate, bp¹	Normalized coverage for SNP²		SNP coordinate, bp¹	Normalized coverage for SNP²		SNP coordinate, bp¹	Normalized coverage for SNP²		SNP coordinate, bp¹	Normalized coverage for SNP²		SNP coordinate, bp¹	Normalized coverage for SNP²		SNP coordinate, bp¹	Normalized coverage for SNP²		SNP coordinate, bp¹	Normalized coverage for SNP²		SNP coordinate, bp¹
		W303	YJM789		W303	YJM789		W303	YJM789		W303	YJM789		W303	YJM789		W303	YJM789		W303	YJM789		W303	YJM789		W303	YJM789		W303	YJM789		W303	YJM789		W303	YJM789		W303	YJM789		W303	YJM789		W303	YJM789		W303	YJM789
	16215	0.825057	0.645697	16356	0.406345	2.09268	16215	1.02977	0	16215	1.36818	0.420978	16215	2.70454	0	16215	0.683607	1.59508	16215	0.630273	1.30256	16215	0.699563	0.721424	16215	0	2.42189	16215	1.59158	0.373535	16215	0.536868	1.84746	16215	1.26105	1.0695	16215	0.533147	1.62077	16215	0.355942	0.728064	16215	0.865329	0.405048	16215	0.113094	1.73411	16215
	16356	0.735377	0.627761	16705	0.406345	2.27553	16356	1.15092	0	16356	1.56113	0.613926	16356	3.07334	0	16356	0.642177	1.6158	16356	0.567245	1.02945	16356	0.721424	0.80887	16356	0	2.26564	16356	1.88392	0.519701	16356	0.552658	2.1001	16356	1.46857	1.21317	16356	0.575799	2.15391	16356	0.19415	0.566272	16356	0.865329	0.368225	16356	0.0753961	1.82836	16356
	16705	0.717441	0.538081	17635	0.386028	2.09268	16705	1.17111	0	16705	1.73653	0.508682	16705	2.72503	0	16705	0.704323	1.53294	16705	0.399173	0.945409	16705	0.721424	0.677702	16705	0	2.10939	16705	1.77023	0.535942	16705	0.631609	2.03694	16705	1.77186	0.941799	16705	0.447843	1.98331	16705	0.19415	0.630989	16705	0.810095	0.58916	16705	0.0565471	1.63987	16705
	17635	0.878865	0.771249	18173	0.690786	2.33648	17635	1.29226	0	17635	1.52604	0.508682	17635	2.92992	0	17635	0.476454	1.74009	17635	0.525227	0.903391	17635	0.568395	0.633979	17635	0	2.12502	17635	1.68903	0.341054	17635	0.505287	1.89483	17635	1.43664	1.08546	17635	0.447843	1.70607	17635	0.275046	0.566272	17635	0.773273	0.625983	17635	0.0942452	2.01685	17635
	18173	1.16584	0.573953	21165	0.650152	2.19426	18173	1.09034	0	18173	1.56113	0.561304	18173	2.23329	0	18173	0.435023	1.74009	18173	0.4622	0.9244	18173	0.612118	0.743286	18173	0	2.18752	18173	1.81895	0.74707	18173	0.6474	1.72114	18173	1.3249	1.18124	18173	0.703754	1.94066	18173	0.226509	0.59863	18173	0.846918	0.405048	18173	0.0376981	1.86605	18173
	21165	0.860929	0.609825	21895	0.609517	2.64124	21165	1.11053	0	21165	1.49096	0.613926	21165	2.66356	0.0204889	21165	0.642177	1.82295	21165	0.525227	1.23954	21165	0.546534	0.743286	21165	0.0156251	2.34377	21165	1.75399	0.389776	21165	0.710561	2.08431	21165	1.29298	0.941799	21165	0.469169	1.85535	21165	0.226509	0.436838	21165	0.681217	0.497104	21165	0.150792	1.71526	21165
	21895	0.699505	0.538081	22203	0.467297	2.31617	21895	1.37302	0	21895	1.64883	0.491141	21895	2.99138	0	21895	0.476454	1.26364	21895	0.756327	1.17651	21895	0.896315	1.00562	21895	0	2.40627	21895	1.65655	0.568423	21895	0.584239	2.28958	21895	1.83571	0.782172	21895	0.831709	1.898	21895	0.258867	0.566272	21895	0.718039	0.718039	21895	0.0942452	1.73411	21895
	22203	0.950609	0.591889	23137	0.609517	2.09268	22203	1.33264	0	22203	1.63129	0.456059	22203	2.60209	0	22203	0.5386	1.53294	22203	0.567245	0.903391	22203	0.787008	0.787008	22203	0	2.20314	22203	1.81895	0.50346	22203	0.568448	2.08431	22203	1.46857	1.02161	22203	0.447843	1.83403	22203	0.226509	0.711885	22203	0.773273	0.718039	22203	0.113094	2.12994	22203
	23137	0.914737	0.717441	25689	0.548566	1.90982	23137	1.17111	0	23137	1.4208	0.438519	23137	2.54063	0	23137	0.580031	1.45008	23137	0.6933	1.13449	23137	0.743286	0.765147	23137	0	1.95314	23137	1.94888	0.584664	23137	0.552658	2.06852	23137	1.22913	0.877948	23137	0.554473	2.19657	23137	0.242688	0.711885	23137	1.01262	0.515515	23137	0.0753961	1.82836	23137
	25689	0.807121	0.502209	25808	0.528248	2.51934	25689	0.949001	0	25689	1.28047	0.4736	25689	2.19232	0	25689	0.352161	1.65723	25689	0.420182	1.09247	25689	0.546534	0.961899	25689	0	1.90626	25689	1.44542	0.438498	25689	0.457917	1.34217	25689	1.10143	0.973725	25689	0.405192	1.66342	25689	0.177971	0.550093	25689	0.88374	0.349814	25689	0.0565471	1.47022	25689
	25808	0.932673	0.717441	30865	0.325076	1.95046	25808	0.888426	0	25808	1.26293	0.543763	25808	2.66356	0	25808	0.435023	1.71938	25808	0.672291	1.26055	25808	0.721424	1.02748	25808	0	1.90626	25808	1.41294	0.584664	25808	0.473707	1.84746	25808	1.30894	0.941799	25808	0.490495	1.70607	25808	0.242688	0.663347	25808	0.810095	0.497104	25808	0.0565471	1.39483	25808
	30865	1.16584	0.699505	32816	0.304759	2.70219	30865	0.868235	0	30865	1.28047	0.543763	30865	2.13085	0	30865	0.580031	1.42936	30865	0.588255	1.02945	30865	0.546534	0.612118	30865	0	2.21877	30865	1.41294	0.568423	30865	0.600029	2.06852	30865	1.34087	0.782172	30865	0.618451	1.66342	30865	0.145613	0.59863	30865	0.938974	0.478693	30865	0.113094	1.90375	30865
	32816	0.842993	0.699505	33569	0.446979	1.68633	32816	1.49417	0	32816	1.28047	0.578845	32816	2.41769	0	32816	0.642177	1.22221	32816	0.504218	1.17651	32816	0.874454	0.918176	32816	0	2.23439	32816	1.72151	0.48722	32816	0.536868	1.98957	32816	1.13335	0.814098	32816	0.661102	1.47149	32816	0.21033	0.436838	32816	0.865329	0.552338	32816	0.0753961	1.56447	32816
	33569	0.914737	0.663633	34008	0.609517	2.60061	33569	1.25187	0	33569	1.26293	0.385896	33569	2.17183	0	33569	0.2693	1.51222	33569	0.378164	0.672291	33569	0.787008	0.633979	33569	0	2.10939	33569	1.36422	0.633386	33569	0.521078	2.03694	33569	1.29298	1.03758	33569	0.490495	1.30088	33569	0.226509	0.582451	33569	0.810095	0.570749	33569	0.113094	1.56447	33569
	34008	1.12997	0.502209	34035	0.467297	2.66156	34008	1.04996	0	34008	1.36818	0.561304	34008	2.52014	0	34008	0.435023	1.42936	34008	0.525227	1.42862	34008	0.699563	0.918176	34008	0	2.20314	34008	1.93264	0.535942	34008	0.615819	2.03694	34008	1.61223	1.02161	34008	0.405192	2.00463	34008	0.242688	0.630989	34008	0.920563	0.58916	34008	0.0753961	1.82836	34008
	34035	1.11203	0.591889	34309	0.568883	2.76315	34035	1.00958	0	34035	1.40326	0.631467	34035	2.56112	0	34035	0.559315	1.49151	34035	0.504218	1.26055	34035	0.830731	0.961899	34035	0	2.39064	34035	1.96512	0.600904	34035	0.710561	2.08431	34035	1.59627	1.0695	34035	0.426518	2.17524	34035	0.275046	0.776602	34035	0.994208	0.552338	34035	0.0565471	2.0357	34035
	34309	0.842993	0.556017	34403	0.568883	2.17395	34309	1.41341	0.0201915	34309	1.56113	0.684089	34309	2.29476	0	34309	0.559315	1.74009	34309	0.651282	1.28155	34309	0.590256	0.765147	34309	0	2.32814	34309	1.78647	0.454738	34309	0.568448	1.9422	34309	1.46857	1.00565	34309	0.447843	1.7274	34309	0.19415	0.582451	34309	1.10468	0.478693	34309	0.131943	1.75296	34309
	34403	1.04029	0.681569	34434	0.528248	2.33648	34403	1.45379	0	34403	1.52604	0.666548	34403	2.68405	0	34403	0.642177	1.53294	34403	0.630273	0.945409	34403	0.568395	0.612118	34403	0	2.25002	34403	1.4779	0.438498	34403	0.521078	1.57902	34403	1.40472	0.909874	34403	0.447843	1.83403	34403	0.145613	0.582451	34403	1.04944	0.423459	34403	0.150792	1.73411	34403
	34434	1.0941	0.663633	36961	0.5892	2.17395	34434	1.47398	0	34434	1.4208	0.70163	34434	2.78649	0	34434	0.600746	1.51222	34434	0.630273	0.903391	34434	0.568395	0.612118	34434	0	2.48439	34434	1.28301	0.470979	34434	0.584239	1.7843	34434	1.53242	0.989687	34434	0.447843	1.87668	34434	0.242688	0.59863	34434	1.04944	0.478693	34434	0.18849	1.75296	34434
	36961	0.717441	0.627761	37664	0.426662	2.31617	36961	1.39321	0	36961	1.17523	0.385896	36961	3.03236	0.0204889	36961	0.497169	1.42936	36961	0.609264	1.02945	36961	0.546534	0.874454	36961	0.0156251	2.09377	36961	1.36422	0.584664	36961	0.442127	1.72114	36961	1.24509	1.14931	36961	0.639776	1.85535	36961	0.129434	0.841318	36961	0.828507	0.405048	36961	0.150792	1.69641	36961
	37664	1.05823	0.842993	38664	0.629835	1.70665	37664	1.63551	0	37664	1.68391	0.491141	37664	2.99138	0	37664	0.435023	1.6158	37664	0.630273	1.05045	37664	0.633979	1.02748	37664	0	2.75002	37664	1.75399	0.552182	37664	0.66319	2.00536	37664	1.45261	1.08546	37664	0.490495	2.02596	37664	0.291226	0.711885	37664	0.846918	0.644394	37664	0.0565471	1.80951	37664
	38664	0.932673	0.538081	39305	0.690786	2.19426	38664	0.969192	0	38664	1.08753	0.333274	38664	2.31525	0	38664	0.497169	1.13935	38664	0.525227	1.05045	38664	0.437227	0.699563	38664	0	2.15627	38664	1.52662	0.389776	38664	0.66319	1.72114	38664	1.35683	1.14931	38664	0.682428	1.87668	38664	0.21033	0.647168	38664	0.810095	0.349814	38664	0.131943	1.97915	38664
	39305	1.05823	0.807121	39540	0.609517	2.68188	39305	1.21149	0.0201915	39305	1.36818	0.438519	39305	2.49965	0.0204889	39305	0.559315	1.69866	39305	0.525227	1.21853	39305	0.699563	0.852592	39305	0	2.09377	39305	1.42918	0.584664	39305	0.631609	1.95799	39305	1.61223	0.846023	39305	0.661102	1.94066	39305	0.242688	0.906035	39305	0.644394	0.349814	39305	0.0942452	1.67756	39305
	39540	1.43488	0.986481	40089	0.609517	2.09268	39540	1.39321	0	39540	1.22785	0.649008	39540	2.70454	0.0204889	39540	0.414308	1.53294	39540	0.630273	0.987427	39540	0.699563	0.765147	39540	0	1.96876	39540	1.72151	0.552182	39540	0.568448	2.258	39540	1.40472	1.02161	39540	0.682428	2.21789	39540	0.145613	0.889856	39540	0.828507	0.552338	39540	0.113094	2.12994	39540
	40089	0.896801	0.573953	40315	0.609517	1.86919	40089	1.41341	0	40089	1.14015	0.403437	40089	2.08987	0	40089	0.497169	1.22221	40089	0.483209	1.00844	40089	0.437227	0.65584	40089	0	2.10939	40089	1.81895	0.308572	40089	0.536868	1.53165	40089	1.16528	0.76621	40089	0.533147	1.51414	40089	0.242688	0.647168	40089	0.754862	0.58916	40089	0.0753961	1.39483	40089
	40315	1.04029	0.466337	43107	0.487614	2.64124	40315	1.02977	0	40315	1.19277	0.403437	40315	2.43818	0.0204889	40315	0.435023	1.11863	40315	0.567245	1.09247	40315	0.568395	0.415366	40315	0	1.87501	40315	1.57534	0.357294	40315	0.584239	1.6106	40315	1.16528	0.893911	40315	0.618451	1.55679	40315	0.291226	0.582451	40315	0.902152	0.44187	40315	0.113094	1.75296	40315
	43107	1.27346	0.771249	43835	0.609517	1.84887	43107	0.969192	0	43107	1.52604	0.4736	43107	2.68405	0	43107	0.414308	1.6158	43107	0.6933	1.36559	43107	0.502811	0.852592	43107	0	2.20314	43107	1.70527	0.617145	43107	0.536868	2.05273	43107	1.11739	0.909874	43107	0.554473	1.98331	43107	0.177971	0.501555	43107	0.828507	0.533927	43107	0.113094	1.94145	43107
	43835	0.842993	0.663633	43874	0.548566	2.03172	43835	1.15092	0	43835	1.4208	0.456059	43835	2.3972	0	43835	0.621461	1.36721	43835	0.588255	0.882382	43835	0.393504	1.02748	43835	0	2.06252	43835	1.80271	0.357294	43835	0.552658	1.59481	43835	1.30894	1.03758	43835	0.447843	1.40751	43835	0.258867	0.630989	43835	0.902152	0.570749	43835	0.113094	1.52677	43835
	43874	0.842993	0.663633	43877	0.568883	2.03172	43874	1.27206	0	43874	1.61375	0.508682	43874	2.31525	0	43874	0.559315	1.30507	43874	0.567245	0.882382	43874	0.371643	1.02748	43874	0	2.03127	43874	1.64031	0.422257	43874	0.552658	1.54744	43874	1.42068	0.989687	43874	0.447843	1.42883	43874	0.258867	0.760422	43874	0.754862	0.44187	43874	0.113094	1.37598	43874
	43877	0.842993	0.663633	46562	0.487614	2.27553	43877	1.25187	0	43877	1.63129	0.508682	43877	2.3972	0	43877	0.5386	1.30507	43877	0.567245	0.882382	43877	0.371643	1.02748	43877	0	2.04689	43877	1.65655	0.422257	43877	0.505287	1.56323	43877	1.42068	0.989687	43877	0.447843	1.42883	43877	0.258867	0.760422	43877	0.773273	0.460281	43877	0.113094	1.37598	43877
	46562	0.807121	0.699505	48299	0.629835	1.82855	46562	1.51436	0	46562	1.31556	0.543763	46562	2.15134	0	46562	0.352161	1.3465	46562	0.294127	0.966418	46562	0.32792	0.896315	46562	0	2.07814	46562	1.64031	0.617145	46562	0.521078	1.84746	46562	1.30894	0.670433	46562	0.383866	1.70607	46562	0.161792	0.663347	46562	0.791684	0.460281	46562	0.113094	1.43253	46562
	48299	0.932673	0.502209	49221	0.264124	2.41775	48299	1.25187	0	48299	1.47342	0.508682	48299	2.37672	0	48299	0.393592	1.65723	48299	0.504218	0.966418	48299	0.677702	0.765147	48299	0	2.20314	48299	1.49414	0.373535	48299	0.568448	1.68955	48299	1.45261	0.846023	48299	0.383866	1.79137	48299	0.161792	0.469197	48299	0.552338	0.58916	48299	0.207339	1.58332	48299
	49221	1.11203	0.556017	49400	0.487614	2.17395	49221	1.00958	0	49221	1.36818	0.508682	49221	2.45867	0	49221	0.372877	1.53294	49221	0.441191	0.861373	49221	0.502811	0.633979	49221	0	2.18752	49221	1.41294	0.389776	49221	0.489497	1.68955	49221	1.18124	0.925837	49221	0.618451	1.87668	49221	0.145613	0.420659	49221	0.902152	0.681217	49221	0.0376981	1.31943	49221
	49400	0.842993	0.663633	49436	0.507931	2.09268	49400	1.04996	0	49400	1.10507	0.4736	49400	2.11036	0	49400	0.435023	1.11863	49400	0.336145	1.07146	49400	0.65584	0.765147	49400	0	1.81251	49400	1.5591	0.48722	49400	0.442127	1.7843	49400	1.11739	0.83006	49400	0.554473	1.79137	49400	0.177971	0.485376	49400	0.791684	0.662805	49400	0.0565471	1.35713	49400
	49436	0.717441	0.609825	49571	0.548566	1.93014	49436	0.989384	0	49436	1.14015	0.4736	49436	2.2128	0	49436	0.435023	1.28435	49436	0.315136	1.13449	49436	0.612118	0.633979	49436	0	1.60939	49436	1.62407	0.438498	49436	0.505287	1.72114	49436	1.24509	0.670433	49436	0.511821	1.68474	49436	0.177971	0.436838	49436	0.828507	0.460281	49436	0.0942452	1.41368	49436
	49571	0.645697	0.573953	49655	0.568883	2.15363	49571	1.11053	0	49571	1.38572	0.4736	49571	1.82351	0.0204889	49571	0.331446	1.22221	49571	0.420182	1.11348	49571	0.48095	0.612118	49571	0	1.65626	49571	1.54286	0.406016	49571	0.426336	1.81588	49571	1.11739	0.76621	49571	0.533147	1.38618	49571	0.0970752	0.630989	49571	0.73645	0.570749	49571	0.0753961	1.58332	49571
	49655	0.609825	0.412529	49785	0.548566	1.80823	49655	1.23168	0	49655	1.45588	0.561304	49655	2.27427	0	49655	0.310731	1.20149	49655	0.399173	1.00844	49655	0.48095	0.765147	49655	0	1.64064	49655	1.42918	0.406016	49655	0.489497	1.81588	49655	1.0695	0.702359	49655	0.405192	1.40751	49655	0.129434	0.630989	49655	0.662805	0.533927	49655	0.0942452	1.30058	49655
	49785	0.663633	0.466337	50099	0.568883	2.17395	49785	1.31245	0	49785	1.5085	0.596385	49785	1.92596	0	49785	0.372877	1.13935	49785	0.441191	0.882382	49785	0.32792	0.677702	49785	0	1.89064	49785	1.59158	0.25985	49785	0.394756	1.56323	49785	0.941799	0.734284	49785	0.469169	1.25823	49785	0.161792	0.485376	49785	0.699628	0.405048	49785	0.0942452	1.43253	49785
	50099	0.825057	0.556017	50269	0.36571	1.82855	50099	1.31245	0	50099	1.01736	0.70163	50099	1.98743	0	50099	0.2693	1.47079	50099	0.2311	0.777336	50099	0.612118	0.568395	50099	0	2.25002	50099	1.44542	0.535942	50099	0.631609	1.81588	50099	0.925837	0.941799	50099	0.191933	1.49281	50099	0.129434	0.517734	50099	0.625983	0.405048	50099	0.0942452	1.79066	50099
	50269	0.842993	0.538081	50477	0.528248	1.78792	50269	0.80766	0	50269	1.10507	0.543763	50269	1.96694	0	50269	0.310731	0.973623	50269	0.378164	0.714309	50269	0.568395	0.743286	50269	0	1.79689	50269	1.51038	0.438498	50269	0.536868	1.37375	50269	1.0695	0.925837	50269	0.319888	1.53546	50269	0.21033	0.485376	50269	0.773273	0.423459	50269	0.131943	1.62102	50269
	50477	0.645697	0.556017	50770	0.304759	1.80823	50477	0.646128	0	50477	1.05244	0.350815	50477	2.11036	0	50477	0.393592	1.03577	50477	0.378164	0.840364	50477	0.546534	0.459088	50477	0.0156251	1.53126	50477	1.36422	0.422257	50477	0.521078	1.42112	50477	1.00565	0.670433	50477	0.447843	1.53546	50477	0.145613	0.485376	50477	0.625983	0.497104	50477	0.131943	1.35713	50477
	50770	0.609825	0.376657	50897	0.507931	1.66601	50770	0.565362	0	50770	0.894578	0.298193	50770	1.41374	0	50770	0.186438	0.952907	50770	0.357155	0.504218	50770	0.415366	0.459088	50770	0	1.62501	50770	1.08812	0.341054	50770	0.426336	1.07374	50770	0.877948	0.622545	50770	0.36254	1.04497	50770	0.145613	0.372122	50770	0.607572	0.312991	50770	0.018849	1.09324	50770
	50897	0.842993	0.573953	51119	0.345393	1.60506	50897	1.13072	0	50897	1.19277	0.4736	50897	2.04889	0	50897	0.2693	1.28435	50897	0.357155	0.9244	50897	0.721424	0.590256	50897	0	1.84376	50897	1.18557	0.373535	50897	0.489497	1.37375	50897	1.00565	0.83006	50897	0.575799	1.38618	50897	0.19415	0.307405	50897	0.681217	0.460281	50897	0.0565471	1.30058	50897
	51119	0.735377	0.573953	51419	0.406345	1.68633	51119	1.09034	0	51119	1.45588	0.543763	51119	2.27427	0	51119	0.310731	1.09791	51119	0.483209	0.735318	51119	0.524672	0.612118	51119	0	2.10939	51119	1.5591	0.276091	51119	0.442127	1.56323	51119	1.0695	0.686396	51119	0.426518	1.79137	51119	0.21033	0.517734	51119	0.58916	0.423459	51119	0.150792	1.45138	51119
	51419	0.878865	0.609825	51491	0.467297	1.78792	51419	1.67589	0	51419	1.4208	0.491141	51419	1.76205	0.0204889	51419	0.248585	1.45008	51419	0.4622	0.882382	51419	0.80887	0	51419	0	1.54689	51419	1.21805	0.357294	51419	0.489497	1.7843	51419	0.957762	0.861986	51419	0.405192	1.49281	51419	0.161792	0.533914	51419	0.791684	0.497104	51419	0.0942452	1.54562	51419
	51491	0.842993	0.573953	51650	0.650152	2.07236	51491	1.61532	0	51491	1.64883	0.613926	51491	1.80303	0	51491	0.310731	1.53294	51491	0.4622	0.819354	51491	0.830731	0	51491	0	1.64064	51491	1.46166	0.470979	51491	0.426336	1.59481	51491	0.909874	0.814098	51491	0.319888	1.34353	51491	0.177971	0.469197	51491	0.865329	0.515515	51491	0.0942452	1.67756	51491
	51650	0.753313	0.520145	53891	0.507931	1.62538	51650	1.31245	0	51650	1.36818	0.666548	51650	1.94645	0	51650	0.5386	1.11863	51650	0.315136	0.840364	51650	1.11493	0	51650	0	1.92189	51650	1.54286	0.617145	51650	0.66319	1.59481	51650	1.05354	0.814098	51650	0.405192	1.45016	51650	0.177971	0.61481	51650	0.828507	0.607572	51650	0.113094	1.54562	51650
	53891	0.842993	0.645697	54426	0.487614	1.93014	53891	1.17111	0	53891	1.15769	0.438519	53891	2.23329	0	53891	0.476454	1.55365	53891	0.2311	0.777336	53891	0.524672	0.721424	53891	0	1.79689	53891	1.34797	0.454738	53891	0.600029	1.89483	53891	1.00565	0.989687	53891	0.341214	1.79137	53891	0.19415	0.469197	53891	0.515515	0.478693	53891	0.113094	1.43253	53891
	54426	0.950609	0.502209	54441	0.507931	1.80823	54426	1.17111	0	54426	1.59621	0.543763	54426	2.52014	0	54426	0.455738	1.28435	54426	0.567245	0.987427	54426	0.612118	0.721424	54426	0	2.28127	54426	1.70527	0.454738	54426	0.473707	1.70535	54426	1.00565	1.02161	54426	0.469169	1.96198	54426	0.291226	0.663347	54426	0.810095	0.552338	54426	0.113094	1.63987	54426
	54441	0.986481	0.573953	54482	0.548566	1.86919	54441	1.11053	0	54441	1.63129	0.508682	54441	2.47916	0	54441	0.497169	1.28435	54441	0.588255	0.987427	54441	0.612118	0.65584	54441	0	2.25002	54441	1.75399	0.422257	54441	0.489497	1.67376	54441	1.00565	1.0695	54441	0.447843	1.91933	54441	0.291226	0.679526	54441	0.699628	0.607572	54441	0.113094	1.63987	54441
	54482	0.896801	0.538081	54535	0.528248	1.99109	54482	1.21149	0	54482	1.66637	0.543763	54482	2.68405	0	54482	0.559315	1.38793	54482	0.525227	0.945409	54482	0.502811	0.721424	54482	0	2.31252	54482	1.86768	0.454738	54482	0.536868	1.83167	54482	1.13335	1.00565	54482	0.490495	1.79137	54482	0.291226	0.695706	54482	0.718039	0.625983	54482	0.0942452	1.47022	54482
	54535	0.860929	0.627761	54588	0.507931	2.11299	54535	1.27206	0	54535	1.82424	0.456059	54535	2.72503	0	54535	0.393592	1.3465	54535	0.546236	0.819354	54535	0.48095	0.699563	54535	0	2.25002	54535	1.81895	0.422257	54535	0.536868	2.05273	54535	1.16528	0.957762	54535	0.554473	1.70607	54535	0.323584	0.889856	54535	0.791684	0.625983	54535	0.0565471	1.60217	54535
	54588	0.932673	0.520145	54609	0.528248	2.11299	54588	1.33264	0	54588	1.75407	0.613926	54588	2.72503	0	54588	0.559315	1.45008	54588	0.588255	0.840364	54588	0.612118	0.940038	54588	0	2.12502	54588	1.90016	0.438498	54588	0.442127	2.08431	54588	1.18124	0.973725	54588	0.597125	1.77005	54588	0.226509	0.938394	54588	0.681217	0.515515	54588	0.0942452	1.62102	54588
	54609	0.968545	0.466337	54721	0.528248	2.2349	54609	1.35283	0	54609	1.75407	0.578845	54609	2.72503	0	54609	0.621461	1.59508	54609	0.651282	0.9244	54609	0.568395	0.940038	54609	0	2.00002	54609	1.78647	0.324813	54609	0.410546	2.32116	54609	1.30894	0.941799	54609	0.639776	1.62077	54609	0.242688	0.938394	54609	0.73645	0.460281	54609	0.0753961	1.62102	54609
	54721	0.950609	0.448401	55133	0.5892	2.13331	54721	1.15092	0	54721	1.52604	0.491141	54721	2.17183	0	54721	0.621461	1.47079	54721	0.6933	0.819354	54721	0.415366	0.787008	54721	0	1.92189	54721	1.51038	0.357294	54721	0.394756	2.14747	54721	1.51646	0.957762	54721	0.618451	1.55679	54721	0.21033	0.922214	54721	0.718039	0.497104	54721	0.0753961	1.79066	54721
	55133	0.771249	0.681569	55139	0.5892	2.07236	55133	1.4336	0	55133	1.40326	0.4736	55133	2.17183	0	55133	0.352161	1.26364	55133	0.441191	1.28155	55133	0.48095	1.00562	55133	0	1.75001	55133	1.44542	0.470979	55133	0.67898	1.84746	55133	1.40472	1.05354	55133	0.469169	1.68474	55133	0.275046	0.59863	55133	0.58916	0.570749	55133	0.131943	1.71526	55133
	55139	0.789185	0.663633	55716	0.446979	2.07236	55139	1.49417	0	55139	1.40326	0.4736	55139	2.15134	0	55139	0.331446	1.28435	55139	0.441191	1.23954	55139	0.502811	1.04934	55139	0	1.78126	55139	1.44542	0.438498	55139	0.66319	1.84746	55139	1.42068	1.03758	55139	0.469169	1.7274	55139	0.291226	0.582451	55139	0.515515	0.58916	55139	0.113094	1.65872	55139
	55716	0.807121	0.466337	56309	0.446979	1.78792	55716	1.04996	0	55716	1.35064	0.543763	55716	2.17183	0	55716	0.476454	1.40865	55716	0.525227	0.840364	55716	0.568395	0.502811	55716	0	1.96876	55716	1.4779	0.422257	55716	0.410546	1.75272	55716	1.13335	1.03758	55716	0.447843	1.36486	55716	0.0970752	0.566272	55716	0.902152	0.58916	55716	0.113094	1.58332	55716
	56309	1.05823	0.717441	56674	0.426662	2.19426	56309	0.989384	0	56309	1.22785	0.561304	56309	2.33574	0	56309	0.559315	1.38793	56309	0.483209	0.903391	56309	0.874454	0.765147	56309	0	2.04689	56309	1.68903	0.406016	56309	0.69477	1.64218	56309	1.16528	1.03758	56309	0.447843	1.62077	56309	0.226509	0.582451	56309	0.828507	0.625983	56309	0.131943	1.54562	56309
	56674	0.860929	0.645697	56979	0.284441	1.78792	56674	1.17111	0	56674	1.29802	0.456059	56674	2.60209	0	56674	0.559315	1.57437	56674	0.588255	1.02945	56674	0.524672	0.721424	56674	0	1.96876	56674	1.83519	0.600904	56674	0.489497	1.87904	56674	1.13335	0.973725	56674	0.639776	1.7274	56674	0.242688	0.501555	56674	1.10468	0.349814	56674	0.131943	1.84721	56674
	56979	0.932673	0.412529	57303	0.507931	1.99109	56979	1.25187	0	56979	1.21031	0.596385	56979	2.13085	0.0204889	56979	0.455738	1.47079	56979	0.525227	0.861373	56979	0.459088	1.07121	56979	0	2.03127	56979	1.31549	0.568423	56979	0.489497	1.84746	56979	1.1972	1.0695	56979	0.426518	1.79137	56979	0.145613	0.469197	56979	0.515515	0.478693	56979	0.0942452	1.67756	56979
	57303	0.789185	0.538081	57305	0.629835	1.84887	57303	1.15092	0	57303	1.22785	0.280652	57303	2.19232	0	57303	0.497169	1.09791	57303	0.420182	0.9244	57303	0.699563	0.787008	57303	0.0468754	2.15627	57303	1.29925	0.48722	57303	0.552658	1.57902	57303	1.1972	0.750247	57303	0.469169	1.51414	57303	0.129434	0.582451	57303	0.920563	0.44187	57303	0.0942452	1.67756	57303
	57305	0.771249	0.556017	57639	0.426662	1.95046	57305	1.15092	0	57305	1.22785	0.298193	57305	2.2128	0	57305	0.5386	1.0772	57305	0.441191	0.9244	57305	0.699563	0.787008	57305	0.0937507	2.12502	57305	1.34797	0.50346	57305	0.552658	1.6106	57305	1.18124	0.76621	57305	0.490495	1.49281	57305	0.161792	0.566272	57305	0.938974	0.460281	57305	0.18849	1.60217	57305
	57639	1.00442	0.430465	57857	0.264124	1.54411	57639	0.747086	0	57639	0.877037	0.385896	57639	2.06938	0	57639	0.559315	1.11863	57639	0.588255	0.798345	57639	0.502811	0.546534	57639	0	1.59376	57639	1.26677	0.519701	57639	0.473707	1.2948	57639	1.11739	1.00565	57639	0.405192	1.40751	57639	0.161792	0.582451	57639	0.718039	0.478693	57639	0.113094	1.63987	57639
	57857	0.825057	0.394593	59117	0.426662	1.82855	57857	0.949001	0	57857	0.9472	0.385896	57857	2.27427	0	57857	0.476454	1.3465	57857	0.357155	0.861373	57857	0.415366	0.743286	57857	0	1.95314	57857	1.59158	0.438498	57857	0.584239	1.67376	57857	1.18124	1.0695	57857	0.511821	1.40751	57857	0.161792	0.533914	57857	0.625983	0.552338	57857	0.0942452	1.67756	57857
	59117	0.753313	0.484273	59171	0.386028	1.78792	59117	1.02977	0	59117	1.45588	0.350815	59117	2.00791	0	59117	0.372877	1.26364	59117	0.420182	0.714309	59117	0.568395	0.765147	59117	0	2.00002	59117	1.67279	0.519701	59117	0.426336	1.38954	59117	0.957762	0.526769	59117	0.319888	1.25823	59117	0.177971	0.647168	59117	0.625983	0.349814	59117	0.0942452	1.24404	59117
	59171	0.627761	0.484273	59176	0.386028	1.74728	59171	0.969192	0	59171	1.35064	0.333274	59171	1.82351	0	59171	0.5386	1.30507	59171	0.315136	0.651282	59171	0.437227	0.874454	59171	0	1.93751	59171	1.52662	0.48722	59171	0.473707	1.35796	59171	0.909874	0.526769	59171	0.36254	1.30088	59171	0.145613	0.517734	59171	0.644394	0.368225	59171	0.0753961	1.18749	59171
	59176	0.609825	0.484273	59243	0.36571	1.82855	59176	0.989384	0	59176	1.31556	0.333274	59176	1.78254	0	59176	0.5386	1.36721	59176	0.294127	0.672291	59176	0.415366	0.874454	59176	0.0156251	1.98439	59176	1.4779	0.50346	59176	0.442127	1.35796	59176	0.925837	0.558694	59176	0.383866	1.2369	59176	0.145613	0.485376	59176	0.681217	0.368225	59176	0.0753961	1.20634	59176
	59243	0.538081	0.502209	59555	0.426662	1.86919	59243	0.949001	0	59243	1.21031	0.298193	59243	1.74156	0	59243	0.414308	1.22221	59243	0.315136	0.651282	59243	0.502811	0.852592	59243	0	1.89064	59243	1.42918	0.454738	59243	0.363175	1.2948	59243	1.10143	0.606583	59243	0.36254	1.36486	59243	0.145613	0.582451	59243	0.644394	0.515515	59243	0.0565471	1.30058	59243
	59555	0.735377	0.591889	59775	0.345393	1.70665	59555	1.07015	0	59555	1.22785	0.456059	59555	2.08987	0	59555	0.393592	1.55365	59555	0.4622	0.840364	59555	0.502811	0.677702	59555	0	1.65626	59555	1.38046	0.276091	59555	0.600029	1.34217	59555	0.925837	0.846023	59555	0.383866	1.27955	59555	0.226509	0.59863	59555	0.810095	0.460281	59555	0.0942452	1.50792	59555
	59775	0.914737	0.609825	59925	0.467297	1.95046	59775	1.33264	0	59775	1.21031	0.578845	59775	2.33574	0.0204889	59775	0.372877	1.71938	59775	0.399173	0.945409	59775	0.590256	0.633979	59775	0	1.71876	59775	1.5591	0.519701	59775	0.410546	1.87904	59775	1.21317	0.909874	59775	0.554473	1.51414	59775	0.21033	0.59863	59775	0.754862	0.423459	59775	0.131943	1.75296	59775
	59925	0.663633	0.627761	60024	0.406345	1.82855	59925	1.27206	0	59925	1.40326	0.613926	59925	2.25378	0	59925	0.414308	1.67795	59925	0.441191	0.861373	59925	0.48095	0.896315	59925	0	1.68751	59925	1.77023	0.389776	59925	0.521078	2.00536	59925	1.16528	0.861986	59925	0.575799	1.64209	59925	0.19415	0.517734	59925	0.754862	0.497104	59925	0.0753961	1.77181	59925
	60024	0.771249	0.591889	60237	0.406345	1.44252	60024	1.41341	0	60024	1.35064	0.561304	60024	2.17183	0	60024	0.352161	1.45008	60024	0.588255	0.798345	60024	0.546534	0.80887	60024	0	1.78126	60024	1.44542	0.341054	60024	0.568448	1.95799	60024	1.13335	0.877948	60024	0.426518	1.42883	60024	0.226509	0.485376	60024	0.828507	0.478693	60024	0.0565471	1.35713	60024
	60237	0.771249	0.699505	60463	0.304759	2.05204	60237	1.11053	0	60237	1.43834	0.385896	60237	2.25378	0	60237	0.331446	1.22221	60237	0.609264	0.567245	60237	0.437227	0.612118	60237	0	1.65626	60237	1.36422	0.341054	60237	0.552658	1.64218	60237	1.18124	0.654471	60237	0.469169	1.38618	60237	0.177971	0.517734	60237	0.828507	0.423459	60237	0.018849	1.67756	60237
	60463	0.609825	0.502209	61358	0.406345	1.95046	60463	0.969192	0	60463	1.08753	0.385896	60463	2.04889	0	60463	0.497169	1.3465	60463	0.4622	1.02945	60463	0.590256	0.852592	60463	0	1.82814	60463	1.46166	0.357294	60463	0.442127	1.46849	60463	0.877948	0.734284	60463	0.597125	1.08762	60463	0.161792	0.695706	60463	0.625983	0.58916	60463	0.150792	1.58332	60463
	61358	0.699505	0.412529	61954	0.528248	1.7676	61358	1.37302	0	61358	1.40326	0.385896	61358	2.43818	0	61358	0.372877	1.55365	61358	0.399173	0.861373	61358	0.48095	0.633979	61358	0	2.01564	61358	1.49414	0.617145	61358	0.394756	1.57902	61358	1.22913	0.83006	61358	0.511821	1.74872	61358	0.242688	0.420659	61358	0.699628	0.44187	61358	0.0942452	1.58332	61358
	61954	0.627761	0.573953	62244	0.406345	1.86919	61954	1.25187	0	61954	0.912119	0.456059	61954	2.06938	0	61954	0.517884	1.38793	61954	0.525227	1.02945	61954	0.677702	0.590256	61954	0	1.81251	61954	1.51038	0.470979	61954	0.331595	1.68955	61954	1.42068	0.877948	61954	0.490495	1.2369	61954	0.129434	0.566272	61954	0.662805	0.44187	61954	0.113094	1.48907	61954
	62244	0.896801	0.430465	62386	0.426662	1.86919	62244	1.23168	0	62244	0.806874	0.403437	62244	2.11036	0	62244	0.290015	1.6158	62244	0.504218	0.966418	62244	0.590256	0.743286	62244	0	1.96876	62244	1.49414	0.25985	62244	0.378966	1.70535	62244	0.973725	0.861986	62244	0.405192	1.55679	62244	0.145613	0.469197	62244	0.662805	0.44187	62244	0.113094	1.30058	62244
	62386	1.04029	0.466337	63136	0.487614	1.23935	62386	1.39321	0	62386	1.21031	0.385896	62386	2.19232	0	62386	0.2693	1.38793	62386	0.294127	0.9244	62386	0.546534	0.568395	62386	0	1.95314	62386	1.34797	0.276091	62386	0.457917	1.4527	62386	1.08546	0.750247	62386	0.298562	1.53546	62386	0.129434	0.582451	62386	0.938974	0.478693	62386	0.0753961	1.30058	62386
	63136	0.789185	0.771249	63611	0.446979	2.60061	63136	1.04996	0	63136	1.21031	0.508682	63136	2.29476	0	63136	0.414308	1.67795	63136	0.378164	0.966418	63136	0.721424	0.677702	63136	0	2.10939	63136	1.81895	0.373535	63136	0.363175	1.80009	63136	1.16528	0.718321	63136	0.490495	1.49281	63136	0.177971	0.469197	63136	0.58916	0.44187	63136	0.0942452	1.62102	63136
	63611	0.860929	0.538081	63878	0.507931	2.21458	63611	0.888426	0	63611	1.15769	0.4736	63611	2.31525	0	63611	0.497169	1.57437	63611	0.294127	0.882382	63611	0.48095	0.590256	63611	0	1.75001	63611	1.54286	0.389776	63611	0.536868	1.48428	63611	1.0695	0.861986	63611	0.554473	1.62077	63611	0.226509	0.533914	63611	0.846918	0.312991	63611	0.0565471	1.71526	63611
	63878	0.699505	0.591889	64304	0.386028	1.99109	63878	1.31245	0	63878	1.14015	0.666548	63878	2.08987	0	63878	0.559315	1.38793	63878	0.4622	0.714309	63878	0.459088	0.65584	63878	0	1.96876	63878	1.5591	0.389776	63878	0.473707	1.46849	63878	1.46857	0.734284	63878	0.533147	1.70607	63878	0.258867	0.59863	63878	0.681217	0.478693	63878	0.0376981	1.69641	63878
	64304	0.932673	0.717441	65930	0.548566	2.53966	64304	1.27206	0	64304	1.40326	0.613926	64304	2.37672	0	64304	0.455738	1.71938	64304	0.399173	1.05045	64304	0.65584	0.590256	64304	0	2.04689	64304	1.75399	0.48722	64304	0.505287	1.97378	64304	1.51646	1.05354	64304	0.511821	1.59944	64304	0.307405	0.550093	64304	0.791684	0.368225	64304	0.207339	1.50792	64304
	65930	0.932673	0.591889	67277	0.345393	1.66601	65930	1.1913	0	65930	1.21031	0.438519	65930	2.06938	0	65930	0.559315	1.20149	65930	0.504218	0.672291	65930	0.568395	0.721424	65930	0	1.57814	65930	1.51038	0.470979	65930	0.457917	1.83167	65930	1.46857	0.893911	65930	0.447843	1.77005	65930	0.21033	0.728064	65930	0.515515	0.58916	65930	0.131943	1.50792	65930
	67277	1.02235	0.789185	67668	0.406345	1.99109	67277	1.27206	0	67277	1.14015	0.508682	67277	2.25378	0	67277	0.414308	1.38793	67277	0.315136	1.00844	67277	0.546534	0.546534	67277	0	2.12502	67277	1.3967	0.422257	67277	0.347385	1.59481	67277	1.14931	0.83006	67277	0.490495	1.59944	67277	0.307405	0.533914	67277	0.58916	0.460281	67277	0.0942452	1.82836	67277
	67668	0.681569	0.394593	67820	0.467297	1.80823	67668	1.27206	0	67668	1.19277	0.543763	67668	1.92596	0	67668	0.580031	1.18078	67668	0.378164	0.6933	67668	0.633979	0.590256	67668	0	1.64064	67668	1.67279	0.438498	67668	0.426336	1.83167	67668	1.13335	1.08546	67668	0.319888	1.3222	67668	0.242688	0.517734	67668	0.828507	0.405048	67668	0.0376981	1.37598	67668
	67820	0.789185	0.663633	67844	0.467297	1.68633	67820	0.989384	0	67820	1.35064	0.561304	67820	2.45867	0	67820	0.580031	1.18078	67820	0.567245	0.9244	67820	0.830731	0.787008	67820	0	1.39064	67820	1.57534	0.406016	67820	0.505287	1.42112	67820	0.989687	0.957762	67820	0.575799	1.06629	67820	0.177971	0.711885	67820	0.810095	0.478693	67820	0.113094	1.52677	67820
	67844	0.681569	0.645697	67854	0.446979	1.80823	67844	0.969192	0	67844	1.24539	0.543763	67844	2.60209	0	67844	0.580031	1.09791	67844	0.6933	0.9244	67844	0.80887	0.787008	67844	0	1.56251	67844	1.3967	0.389776	67844	0.521078	1.40533	67844	1.00565	0.957762	67844	0.554473	1.10895	67844	0.177971	0.630989	67844	0.662805	0.460281	67844	0.113094	1.43253	67844
	67854	0.699505	0.627761	67872	0.426662	1.86919	67854	0.949001	0	67854	1.24539	0.526222	67854	2.62258	0	67854	0.559315	1.0772	67854	0.630273	0.882382	67854	0.80887	0.765147	67854	0	1.64064	67854	1.34797	0.389776	67854	0.505287	1.46849	67854	0.957762	0.941799	67854	0.554473	1.06629	67854	0.161792	0.647168	67854	0.681217	0.423459	67854	0.131943	1.41368	67854
	67872	0.717441	0.609825	67884	0.487614	1.82855	67872	0.989384	0	67872	1.29802	0.508682	67872	2.78649	0	67872	0.621461	1.09791	67872	0.672291	0.840364	67872	0.80887	0.743286	67872	0	1.62501	67872	1.3967	0.373535	67872	0.489497	1.62639	67872	1.00565	0.877948	67872	0.511821	1.13027	67872	0.113254	0.679526	67872	0.699628	0.44187	67872	0.113094	1.35713	67872
	67884	0.771249	0.609825	68046	0.264124	2.19426	67884	0.989384	0	67884	1.35064	0.456059	67884	2.78649	0	67884	0.5386	1.0772	67884	0.6933	0.903391	67884	0.765147	0.743286	67884	0	1.56251	67884	1.3967	0.357294	67884	0.457917	1.53165	67884	0.925837	0.846023	67884	0.490495	1.13027	67884	0.129434	0.679526	67884	0.73645	0.423459	67884	0.0942452	1.28173	67884
	68046	0.896801	0.609825	68058	0.264124	2.19426	68046	0.949001	0	68046	1.35064	0.456059	68046	2.33574	0	68046	0.414308	1.42936	68046	0.546236	0.777336	68046	0.502811	0.852592	68046	0	1.78126	68046	1.5591	0.389776	68046	0.378966	1.97378	68046	1.1972	0.877948	68046	0.490495	1.45016	68046	0.145613	0.679526	68046	0.699628	0.478693	68046	0.0565471	1.73411	68046
	68058	0.771249	0.538081	68070	0.284441	2.27553	68058	0.949001	0	68058	1.31556	0.4736	68058	2.25378	0	68058	0.414308	1.42936	68058	0.546236	0.819354	68058	0.546534	0.852592	68058	0	1.70314	68058	1.51038	0.373535	68058	0.378966	1.95799	68058	1.16528	0.861986	68058	0.490495	1.51414	68058	0.145613	0.711885	68058	0.791684	0.478693	68058	0.0565471	1.63987	68058
	68070	0.842993	0.538081	68095	0.325076	2.43807	68070	0.989384	0	68070	1.40326	0.456059	68070	2.27427	0	68070	0.455738	1.51222	68070	0.525227	0.777336	68070	0.633979	0.830731	68070	0	1.73439	68070	1.52662	0.357294	68070	0.378966	1.95799	68070	1.18124	0.877948	68070	0.469169	1.42883	68070	0.161792	0.679526	68070	0.810095	0.44187	68070	0.0565471	1.60217	68070
	68095	0.789185	0.520145	68350	0.690786	2.09268	68095	1.04996	0	68095	1.45588	0.4736	68095	2.17183	0	68095	0.497169	1.47079	68095	0.546236	0.777336	68095	0.65584	0.830731	68095	0	1.62501	68095	1.52662	0.324813	68095	0.378966	1.98957	68095	1.14931	0.925837	68095	0.490495	1.47149	68095	0.177971	0.647168	68095	0.773273	0.405048	68095	0.0565471	1.63987	68095
	68350	1.0941	0.663633	68424	0.650152	2.41775	68350	1.45379	0	68350	1.43834	0.438519	68350	2.47916	0	68350	0.455738	1.76081	68350	0.420182	0.987427	68350	0.568395	0.765147	68350	0	2.21877	68350	1.64031	0.422257	68350	0.457917	1.73693	68350	1.30894	0.893911	68350	0.405192	1.62077	68350	0.161792	0.61481	68350	0.73645	0.552338	68350	0.0565471	1.75296	68350
	68424	1.11203	0.825057	68852	0.629835	1.97077	68424	1.45379	0	68424	1.19277	0.4736	68424	2.66356	0.0204889	68424	0.435023	1.80224	68424	0.504218	1.02945	68424	0.612118	0.677702	68424	0	2.32814	68424	1.46166	0.324813	68424	0.536868	1.80009	68424	1.30894	0.76621	68424	0.36254	1.66342	68424	0.19415	0.533914	68424	0.828507	0.552338	68424	0.0942452	1.82836	68424
	68852	0.878865	0.681569	70158	0.487614	1.78792	68852	0.767277	0	68852	1.28047	0.4736	68852	1.88498	0	68852	0.559315	1.22221	68852	0.651282	0.945409	68852	0.633979	0.633979	68852	0	1.59376	68852	1.49414	0.50346	68852	0.473707	1.91062	68852	1.13335	0.76621	68852	0.405192	1.68474	68852	0.226509	0.501555	68852	0.386636	0.497104	68852	0.113094	1.37598	68852
	70158	1.02235	0.645697	70425	0.36571	2.03172	70158	1.51436	0.0201915	70158	1.12261	0.403437	70158	2.13085	0	70158	0.559315	1.40865	70158	0.378164	1.19752	70158	0.437227	0.721424	70158	0	2.00002	70158	1.34797	0.50346	70158	0.584239	2.16326	70158	1.30894	1.02161	70158	0.511821	1.42883	70158	0.145613	0.776602	70158	0.846918	0.607572	70158	0.18849	1.69641	70158
	70425	0.609825	0.430465	71247	0.507931	1.93014	70425	0.66632	0	70425	1.05244	0.315733	70425	1.70058	0	70425	0.393592	1.20149	70425	0.294127	0.798345	70425	0.524672	0.502811	70425	0	1.54689	70425	1.26677	0.324813	70425	0.331595	1.73693	70425	0.989687	0.941799	70425	0.383866	1.2369	70425	0.129434	0.517734	70425	0.846918	0.29458	70425	0.131943	1.41368	70425
	71247	0.645697	0.573953	71467	0.467297	1.99109	71247	1.17111	0	71247	1.22785	0.333274	71247	2.04889	0	71247	0.476454	1.22221	71247	0.525227	0.651282	71247	0.502811	0.743286	71247	0	1.73439	71247	1.18557	0.48722	71247	0.331595	1.57902	71247	1.21317	0.782172	71247	0.554473	1.45016	71247	0.19415	0.711885	71247	0.662805	0.552338	71247	0.018849	1.45138	71247
	71467	0.914737	0.591889	71475	0.426662	2.01141	71467	1.23168	0	71467	1.10507	0.491141	71467	2.45867	0	71467	0.455738	1.57437	71467	0.546236	0.9244	71467	0.65584	0.699563	71467	0	1.70314	71467	1.90016	0.454738	71467	0.489497	1.92641	71467	1.3249	0.814098	71467	0.469169	1.57812	71467	0.129434	0.59863	71467	0.58916	0.478693	71467	0.169641	1.56447	71467
	71475	0.914737	0.591889	72786	0.446979	1.93014	71475	1.25187	0	71475	1.06999	0.526222	71475	2.37672	0.0204889	71475	0.476454	1.53294	71475	0.567245	0.987427	71475	0.65584	0.765147	71475	0	1.71876	71475	1.77023	0.406016	71475	0.489497	1.86325	71475	1.35683	0.846023	71475	0.447843	1.59944	71475	0.0970752	0.61481	71475	0.552338	0.460281	71475	0.169641	1.47022	71475
	72786	1.00442	0.538081	74002	0.446979	2.15363	72786	1.27206	0	72786	1.36818	0.456059	72786	1.86449	0	72786	0.662892	1.90581	72786	0.378164	1.02945	72786	0.502811	0.743286	72786	0	2.01564	72786	1.5591	0.48722	72786	0.378966	1.86325	72786	1.38875	1.0695	72786	0.511821	1.62077	72786	0.161792	0.582451	72786	0.681217	0.423459	72786	0.113094	1.82836	72786
	74002	0.681569	0.573953	74074	0.548566	2.62092	74002	1.17111	0	74002	1.15769	0.420978	74002	1.96694	0	74002	0.5386	1.03577	74002	0.420182	0.9244	74002	0.502811	0.787008	74002	0	1.92189	74002	1.73775	0.454738	74002	0.552658	1.50007	74002	1.30894	0.76621	74002	0.383866	1.59944	74002	0.145613	0.453018	74002	0.533927	0.44187	74002	0.0942452	1.63987	74002
	74074	0.753313	0.573953	74202	0.487614	2.29585	74074	1.07015	0	74074	1.35064	0.561304	74074	1.98743	0	74074	0.662892	1.05648	74074	0.525227	0.777336	74074	0.633979	0.918176	74074	0	2.04689	74074	1.3967	0.438498	74074	0.489497	1.54744	74074	1.37279	0.83006	74074	0.469169	1.57812	74074	0.19415	0.61481	74074	0.662805	0.44187	74074	0.131943	1.69641	74074
	74202	0.627761	0.412529	74327	0.629835	2.01141	74202	1.09034	0	74202	1.52604	0.526222	74202	2.08987	0	74202	0.497169	1.32578	74202	0.252109	1.02945	74202	0.699563	0.80887	74202	0	1.96876	74202	1.15309	0.470979	74202	0.410546	1.62639	74202	1.24509	0.686396	74202	0.405192	1.49281	74202	0.226509	0.679526	74202	0.662805	0.386636	74202	0.18849	1.77181	74202
	74327	0.825057	0.502209	74335	0.650152	1.99109	74327	0.928809	0	74327	1.40326	0.561304	74327	2.37672	0	74327	0.476454	1.45008	74327	0.357155	0.777336	74327	0.524672	0.699563	74327	0	2.03127	74327	1.44542	0.552182	74327	0.410546	1.83167	74327	1.14931	0.702359	74327	0.575799	1.79137	74327	0.258867	0.695706	74327	0.754862	0.349814	74327	0.0942452	1.69641	74327
	74335	0.825057	0.502209	74346	0.5892	1.93014	74335	0.908618	0	74335	1.4208	0.543763	74335	2.29476	0	74335	0.435023	1.40865	74335	0.336145	0.840364	74335	0.524672	0.699563	74335	0	2.00002	74335	1.4779	0.633386	74335	0.426336	1.86325	74335	1.1972	0.734284	74335	0.533147	1.74872	74335	0.226509	0.679526	74335	0.773273	0.331403	74335	0.0942452	1.75296	74335
	74346	0.789185	0.520145	74505	0.446979	1.95046	74346	0.928809	0	74346	1.56113	0.526222	74346	2.45867	0	74346	0.414308	1.32578	74346	0.273118	0.798345	74346	0.524672	0.568395	74346	0	1.90626	74346	1.52662	0.633386	74346	0.410546	1.73693	74346	1.26105	0.750247	74346	0.533147	1.87668	74346	0.242688	0.728064	74346	0.810095	0.349814	74346	0.0565471	1.62102	74346
	74505	0.771249	0.681569	74577	0.386028	2.01141	74505	1.21149	0	74505	1.3331	0.438519	74505	2.25378	0	74505	0.497169	1.40865	74505	0.399173	0.987427	74505	0.459088	0.743286	74505	0	1.85939	74505	1.51038	0.519701	74505	0.442127	1.7843	74505	1.40472	0.76621	74505	0.597125	1.77005	74505	0.258867	0.61481	74505	0.73645	0.552338	74505	0.0753961	1.65872	74505
	74577	0.825057	0.717441	75546	0.507931	2.3568	74577	1.29226	0	74577	1.3331	0.456059	74577	2.37672	0	74577	0.559315	1.55365	74577	0.336145	0.945409	74577	0.459088	0.677702	74577	0	1.93751	74577	1.73775	0.535942	74577	0.584239	1.7843	74577	1.13335	0.76621	74577	0.533147	1.64209	74577	0.339763	0.517734	74577	0.754862	0.607572	74577	0.0942452	1.63987	74577
	75546	0.950609	0.591889	75863	0.507931	2.29585	75546	1.51436	0	75546	1.22785	0.526222	75546	2.04889	0	75546	0.372877	1.63651	75546	0.546236	0.9244	75546	0.459088	0.65584	75546	0	2.10939	75546	1.85143	0.617145	75546	0.442127	2.21063	75546	1.29298	0.957762	75546	0.405192	1.64209	75546	0.226509	0.841318	75546	0.810095	0.478693	75546	0.113094	2.26188	75546
	75863	0.968545	0.699505	76147	0.304759	2.13331	75863	1.59513	0	75863	1.54359	0.385896	75863	2.43818	0	75863	0.517884	1.63651	75863	0.567245	1.21853	75863	0.633979	0.830731	75863	0	1.98439	75863	1.68903	0.519701	75863	0.505287	2.19484	75863	1.14931	1.02161	75863	0.597125	1.62077	75863	0.307405	0.695706	75863	0.88374	0.625983	75863	0.113094	1.69641	75863
	76147	0.735377	0.466337	76198	0.36571	2.11299	76147	1.1913	0	76147	1.22785	0.4736	76147	1.92596	0	76147	0.704323	1.13935	76147	0.567245	0.840364	76147	0.699563	0.590256	76147	0	2.17189	76147	1.41294	0.519701	76147	0.410546	2.00536	76147	1.02161	0.925837	76147	0.36254	1.66342	76147	0.258867	0.517734	76147	0.846918	0.699628	76147	0.18849	1.82836	76147
	76198	0.860929	0.538081	76973	0.426662	1.86919	76198	1.21149	0	76198	1.26293	0.456059	76198	2.04889	0	76198	0.787184	1.20149	76198	0.546236	0.735318	76198	0.765147	0.524672	76198	0	2.18752	76198	1.52662	0.48722	76198	0.347385	1.95799	76198	1.08546	0.76621	76198	0.341214	1.47149	76198	0.291226	0.485376	76198	0.791684	0.570749	76198	0.131943	1.82836	76198
	76973	0.753313	0.376657	77317	0.487614	1.80823	76973	1.11053	0	76973	1.24539	0.561304	76973	1.6596	0	76973	0.455738	1.71938	76973	0.483209	0.882382	76973	0.612118	0.699563	76973	0	1.92189	76973	1.4779	0.373535	76973	0.347385	1.46849	76973	0.989687	1.00565	76973	0.469169	1.51414	76973	0.161792	0.388301	76973	0.754862	0.460281	76973	0.0753961	1.45138	76973
	77317	0.699505	0.466337	77505	0.467297	1.86919	77317	0.989384	0	77317	1.26293	0.438519	77317	2.25378	0	77317	0.372877	1.53294	77317	0.441191	0.882382	77317	0.546534	0.699563	77317	0	1.87501	77317	1.07188	0.341054	77317	0.410546	1.92641	77317	1.42068	0.750247	77317	0.597125	1.59944	77317	0.242688	0.663347	77317	0.570749	0.515515	77317	0.150792	1.71526	77317
	77505	0.753313	0.430465	77596	0.528248	2.2349	77505	1.02977	0	77505	1.19277	0.350815	77505	1.844	0	77505	0.414308	1.71938	77505	0.483209	0.777336	77505	0.612118	0.918176	77505	0	2.07814	77505	1.49414	0.406016	77505	0.631609	1.87904	77505	1.21317	0.941799	77505	0.426518	1.53546	77505	0.258867	0.711885	77505	0.625983	0.570749	77505	0.0942452	1.48907	77505
	77596	0.735377	0.412529	77645	0.467297	2.15363	77596	0.989384	0	77596	1.22785	0.420978	77596	1.90547	0	77596	0.393592	1.32578	77596	0.336145	0.798345	77596	0.612118	0.830731	77596	0	2.14064	77596	1.49414	0.357294	77596	0.552658	1.57902	77596	1.0695	0.925837	77596	0.36254	1.55679	77596	0.145613	0.663347	77596	0.699628	0.44187	77596	0.169641	1.39483	77596
	77645	0.717441	0.520145	77674	0.426662	2.11299	77645	1.02977	0	77645	1.14015	0.438519	77645	2.06938	0	77645	0.435023	1.20149	77645	0.420182	0.735318	77645	0.612118	0.743286	77645	0	2.12502	77645	1.62407	0.454738	77645	0.536868	1.57902	77645	1.03758	0.846023	77645	0.426518	1.64209	77645	0.242688	0.728064	77645	0.73645	0.625983	77645	0.207339	1.45138	77645
	77674	0.753313	0.538081	77849	0.406345	1.80823	77674	1.11053	0	77674	1.24539	0.368356	77674	2.0284	0	77674	0.414308	1.36721	77674	0.420182	0.756327	77674	0.721424	0.612118	77674	0.0156251	2.17189	77674	1.52662	0.470979	77674	0.505287	1.53165	77674	1.14931	0.782172	77674	0.319888	1.79137	77674	0.21033	0.663347	77674	0.73645	0.58916	77674	0.226188	1.52677	77674
	77849	0.878865	0.556017	77866	0.446979	1.74728	77849	1.23168	0	77849	1.26293	0.491141	77849	1.82351	0	77849	0.393592	1.53294	77849	0.567245	0.819354	77849	0.80887	0.699563	77849	0.0156251	2.09377	77849	1.81895	0.308572	77849	0.363175	1.72114	77849	1.26105	1.02161	77849	0.405192	1.79137	77849	0.177971	0.550093	77849	0.791684	0.497104	77849	0.0942452	1.48907	77849
	77866	0.860929	0.556017	77900	0.446979	1.62538	77866	1.21149	0	77866	1.31556	0.596385	77866	1.844	0	77866	0.414308	1.47079	77866	0.609264	0.798345	77866	0.677702	0.677702	77866	0.0156251	2.10939	77866	1.88392	0.373535	77866	0.394756	1.67376	77866	1.24509	1.00565	77866	0.405192	1.83403	77866	0.177971	0.550093	77866	0.828507	0.497104	77866	0.0942452	1.45138	77866
	77900	0.860929	0.645697	78383	0.284441	1.62538	77900	1.25187	0	77900	1.35064	0.578845	77900	1.80303	0	77900	0.455738	1.49151	77900	0.609264	0.840364	77900	0.677702	0.765147	77900	0	2.07814	77900	1.96512	0.373535	77900	0.410546	1.62639	77900	1.26105	0.957762	77900	0.447843	1.898	77900	0.129434	0.550093	77900	0.902152	0.423459	77900	0.0753961	1.52677	77900
	78383	0.663633	0.412529	78704	0.487614	1.86919	78383	1.00958	0	78383	1.3331	0.526222	78383	2.04889	0	78383	0.414308	1.11863	78383	0.315136	0.882382	78383	0.32792	0.677702	78383	0	1.46876	78383	1.23429	0.308572	78383	0.347385	1.68955	78383	1.10143	0.846023	78383	0.490495	1.45016	78383	0.291226	0.501555	78383	0.570749	0.423459	78383	0.0376981	1.39483	78383
	78704	0.878865	0.466337	78705	0.487614	1.86919	78704	1.49417	0	78704	1.3331	0.456059	78704	2.08987	0	78704	0.372877	1.11863	78704	0.441191	0.9244	78704	0.371643	0.896315	78704	0	1.82814	78704	1.60782	0.535942	78704	0.505287	1.72114	78704	1.13335	0.798135	78704	0.554473	1.40751	78704	0.242688	0.436838	78704	0.810095	0.533927	78704	0.0942452	1.80951	78704
	78705	0.896801	0.466337	78742	0.406345	2.25521	78705	1.47398	0	78705	1.3331	0.456059	78705	2.06938	0.0204889	78705	0.372877	1.11863	78705	0.441191	0.9244	78705	0.371643	0.896315	78705	0	1.82814	78705	1.60782	0.535942	78705	0.505287	1.72114	78705	1.11739	0.814098	78705	0.554473	1.40751	78705	0.258867	0.453018	78705	0.791684	0.552338	78705	0.0942452	1.80951	78705
	78742	0.986481	0.502209	78951	0.36571	1.95046	78742	1.4336	0	78742	1.52604	0.561304	78742	1.96694	0	78742	0.497169	1.24292	78742	0.378164	1.05045	78742	0.437227	0.896315	78742	0	2.06252	78742	1.57534	0.535942	78742	0.552658	1.89483	78742	1.13335	0.861986	78742	0.533147	1.42883	78742	0.291226	0.501555	78742	0.773273	0.533927	78742	0.113094	1.8849	78742
	78951	1.05823	0.466337	78952	0.36571	1.95046	78951	1.23168	0	78951	1.66637	0.508682	78951	2.27427	0	78951	0.497169	1.20149	78951	0.483209	0.903391	78951	0.546534	0.743286	78951	0	1.81251	78951	1.20181	0.552182	78951	0.473707	1.46849	78951	1.22913	0.734284	78951	0.341214	1.59944	78951	0.242688	0.582451	78951	0.681217	0.533927	78951	0.0942452	1.50792	78951
	78952	1.05823	0.466337	79033	0.304759	1.86919	78952	1.23168	0	78952	1.64883	0.508682	78952	2.25378	0	78952	0.497169	1.20149	78952	0.483209	0.903391	78952	0.546534	0.765147	78952	0	1.81251	78952	1.23429	0.552182	78952	0.473707	1.46849	78952	1.21317	0.734284	78952	0.426518	1.57812	78952	0.242688	0.59863	78952	0.681217	0.533927	78952	0.0942452	1.50792	78952
	79033	0.932673	0.430465	79096	0.426662	1.68633	79033	1.35283	0	79033	1.40326	0.456059	79033	2.25378	0	79033	0.662892	1.32578	79033	0.420182	0.903391	79033	0.524672	0.743286	79033	0	1.79689	79033	1.36422	0.438498	79033	0.6474	1.67376	79033	1.11739	0.782172	79033	0.511821	1.53546	79033	0.258867	0.630989	79033	0.754862	0.478693	79033	0.113094	1.58332	79033
	79096	0.807121	0.376657	79170	0.406345	1.7676	79096	1.17111	0	79096	1.28047	0.4736	79096	2.11036	0	79096	0.5386	1.22221	79096	0.357155	0.945409	79096	0.524672	0.546534	79096	0	1.84376	79096	1.59158	0.406016	79096	0.473707	1.57902	79096	1.18124	0.718321	79096	0.575799	1.34353	79096	0.21033	0.59863	79096	0.846918	0.423459	79096	0.0753961	1.48907	79096
	79170	0.735377	0.502209	79269	0.487614	2.15363	79170	1.23168	0	79170	1.21031	0.456059	79170	1.96694	0	79170	0.476454	1.40865	79170	0.294127	0.756327	79170	0.48095	0.721424	79170	0	2.14064	79170	1.64031	0.454738	79170	0.521078	1.32638	79170	1.38875	0.702359	79170	0.72508	1.27955	79170	0.161792	0.485376	79170	0.773273	0.460281	79170	0.0753961	1.60217	79170
	79269	0.681569	0.573953	79460	0.325076	2.15363	79269	1.17111	0	79269	1.10507	0.438519	79269	2.19232	0	79269	0.497169	1.40865	79269	0.336145	0.609264	79269	0.568395	0.568395	79269	0	1.76564	79269	1.60782	0.519701	79269	0.536868	1.4527	79269	1.34087	0.782172	79269	0.597125	1.40751	79269	0.129434	0.566272	79269	0.699628	0.423459	79269	0.0753961	1.62102	79269
	79460	0.753313	0.645697	79740	0.386028	1.50348	79460	1.13072	0	79460	0.999823	0.350815	79460	2.41769	0	79460	0.372877	1.36721	79460	0.420182	0.735318	79460	0.633979	0.743286	79460	0	1.93751	79460	1.80271	0.535942	79460	0.67898	1.7843	79460	1.00565	0.750247	79460	0.554473	1.68474	79460	0.19415	0.485376	79460	0.607572	0.58916	79460	0.150792	1.69641	79460
	79740	0.735377	0.627761	79758	0.386028	1.38157	79740	0.868235	0	79740	1.22785	0.491141	79740	1.94645	0.0204889	79740	0.372877	1.18078	79740	0.546236	0.6933	79740	0.32792	0.524672	79740	0	1.45314	79740	1.28301	0.48722	79740	0.410546	1.42112	79740	1.08546	0.686396	79740	0.405192	1.30088	79740	0.323584	0.59863	79740	0.681217	0.552338	79740	0.150792	1.41368	79740
	79758	0.789185	0.627761	79797	0.426662	1.52379	79758	1.00958	0	79758	1.21031	0.508682	79758	1.94645	0	79758	0.393592	1.22221	79758	0.567245	0.630273	79758	0.32792	0.633979	79758	0	1.46876	79758	1.28301	0.470979	79758	0.442127	1.4527	79758	1.18124	0.734284	79758	0.490495	1.3222	79758	0.339763	0.566272	79758	0.58916	0.552338	79758	0.113094	1.58332	79758
	79797	0.860929	0.556017	80455	0.528248	1.93014	79797	0.888426	0	79797	1.14015	0.578845	79797	1.98743	0	79797	0.331446	1.16006	79797	0.588255	0.630273	79797	0.32792	0.721424	79797	0	1.40626	79797	1.25053	0.48722	79797	0.426336	1.34217	79797	1.14931	0.638508	79797	0.447843	1.42883	79797	0.275046	0.517734	79797	0.718039	0.460281	79797	0.131943	1.62102	79797
	80455	0.825057	0.735377	80460	0.528248	1.95046	80455	1.21149	0	80455	1.49096	0.578845	80455	1.94645	0	80455	0.517884	1.57437	80455	0.609264	0.756327	80455	0.612118	0.546534	80455	0	2.17189	80455	1.73775	0.470979	80455	0.6474	1.54744	80455	1.30894	0.814098	80455	0.554473	1.57812	80455	0.242688	0.61481	80455	0.791684	0.478693	80455	0.0565471	1.37598	80455
	80460	0.789185	0.699505	80844	0.446979	1.68633	80460	1.23168	0	80460	1.52604	0.578845	80460	1.94645	0	80460	0.476454	1.55365	80460	0.630273	0.777336	80460	0.612118	0.524672	80460	0	2.20314	80460	1.73775	0.454738	80460	0.6474	1.59481	80460	1.27702	0.798135	80460	0.533147	1.51414	80460	0.226509	0.61481	80460	0.791684	0.460281	80460	0.0565471	1.45138	80460
	80844	0.860929	0.645697	80883	0.487614	1.7676	80844	1.25187	0	80844	1.28047	0.543763	80844	2.49965	0	80844	0.393592	1.59508	80844	0.630273	1.05045	80844	0.830731	0.48095	80844	0	2.10939	80844	1.60782	0.535942	80844	0.552658	1.76851	80844	1.05354	0.989687	80844	0.618451	1.62077	80844	0.21033	0.533914	80844	0.828507	0.570749	80844	0.150792	1.86605	80844
	80883	0.950609	0.681569	80913	0.507931	1.7676	80883	1.13072	0	80883	1.54359	0.543763	80883	2.68405	0	80883	0.393592	1.59508	80883	0.609264	0.945409	80883	0.874454	0.568395	80883	0	2.18752	80883	1.59158	0.454738	80883	0.442127	1.68955	80883	1.0695	0.925837	80883	0.597125	1.70607	80883	0.242688	0.485376	80883	0.773273	0.552338	80883	0.150792	2.01685	80883
	80913	0.842993	0.753313	80922	0.507931	1.78792	80913	0.969192	0	80913	1.52604	0.596385	80913	2.54063	0	80913	0.352161	1.51222	80913	0.651282	0.903391	80913	0.743286	0.612118	80913	0	2.10939	80913	1.5591	0.519701	80913	0.505287	1.67376	80913	1.08546	0.989687	80913	0.639776	1.55679	80913	0.21033	0.566272	80913	0.828507	0.58916	80913	0.113094	1.9603	80913
	80922	0.860929	0.681569	81442	0.446979	2.25521	80922	1.00958	0	80922	1.5085	0.613926	80922	2.54063	0	80922	0.372877	1.38793	80922	0.6933	0.966418	80922	0.743286	0.633979	80922	0	2.04689	80922	1.51038	0.519701	80922	0.584239	1.67376	80922	1.11739	0.973725	80922	0.575799	1.57812	80922	0.19415	0.59863	80922	0.810095	0.607572	80922	0.131943	1.94145	80922
	81442	0.860929	0.520145	81444	0.426662	2.27553	81442	1.25187	0	81442	1.49096	0.385896	81442	2.00791	0	81442	0.414308	1.22221	81442	0.399173	1.00844	81442	0.524672	0.612118	81442	0	1.60939	81442	1.98136	0.438498	81442	0.66319	1.7843	81442	1.26105	0.861986	81442	0.661102	1.62077	81442	0.145613	0.61481	81442	0.88374	0.497104	81442	0.131943	2.01685	81442
	81444	0.860929	0.520145	81561	0.36571	2.07236	81444	1.23168	0	81444	1.45588	0.385896	81444	1.96694	0	81444	0.414308	1.22221	81444	0.399173	1.00844	81444	0.524672	0.612118	81444	0	1.60939	81444	1.96512	0.438498	81444	0.66319	1.7843	81444	1.26105	0.861986	81444	0.661102	1.62077	81444	0.145613	0.61481	81444	0.88374	0.497104	81444	0.131943	2.01685	81444
	81561	1.00442	0.376657	81693	0.304759	1.7676	81561	1.33264	0	81561	1.17523	0.543763	81561	1.96694	0	81561	0.476454	1.30507	81561	0.525227	0.945409	81561	0.415366	0.612118	81561	0	1.73439	81561	2.14377	0.341054	81561	0.457917	1.75272	81561	1.18124	0.989687	81561	0.511821	1.77005	81561	0.145613	0.550093	81561	0.846918	0.349814	81561	0.113094	1.998	81561
	81693	0.753313	0.17936	81797	0.22349	1.72697	81693	1.29226	0	81693	1.12261	0.350815	81693	1.90547	0	81693	0.435023	1.47079	81693	0.420182	0.651282	81693	0.306059	0.65584	81693	0	1.73439	81693	1.57534	0.292332	81693	0.300014	1.67376	81693	1.24509	0.877948	81693	0.447843	1.59944	81693	0.226509	0.59863	81693	0.88374	0.29458	81693	0.0753961	1.43253	81693
	81797	0.753313	0.394593	81816	0.243807	1.80823	81797	0.928809	0	81797	1.0349	0.368356	81797	1.90547	0	81797	0.290015	1.38793	81797	0.378164	0.819354	81797	0.284197	0.852592	81797	0	1.60939	81797	1.57534	0.373535	81797	0.426336	1.62639	81797	1.46857	0.893911	81797	0.298562	1.10895	81797	0.242688	0.59863	81797	0.773273	0.405048	81797	0.0753961	1.35713	81797
	81816	0.663633	0.430465	81829	0.264124	1.84887	81816	0.868235	0	81816	1.0349	0.403437	81816	1.96694	0	81816	0.352161	1.45008	81816	0.336145	0.756327	81816	0.284197	0.852592	81816	0	1.73439	81816	1.62407	0.422257	81816	0.410546	1.73693	81816	1.42068	0.893911	81816	0.36254	1.13027	81816	0.21033	0.59863	81816	0.791684	0.44187	81816	0.0753961	1.48907	81816
	81829	0.627761	0.466337	81853	0.284441	1.86919	81829	0.928809	0	81829	1.08753	0.385896	81829	1.98743	0	81829	0.393592	1.45008	81829	0.336145	0.777336	81829	0.262336	0.852592	81829	0	1.79689	81829	1.59158	0.438498	81829	0.442127	1.72114	81829	1.35683	0.861986	81829	0.36254	1.08762	81829	0.21033	0.630989	81829	0.846918	0.423459	81829	0.0753961	1.50792	81829
	81853	0.699505	0.466337	81869	0.325076	1.8895	81853	0.989384	0	81853	1.05244	0.368356	81853	2.17183	0	81853	0.455738	1.42936	81853	0.399173	0.756327	81853	0.437227	0.852592	81853	0	1.85939	81853	1.65655	0.454738	81853	0.489497	1.80009	81853	1.21317	0.814098	81853	0.341214	1.10895	81853	0.145613	0.550093	81853	0.773273	0.423459	81853	0.0753961	1.45138	81853
	81869	0.663633	0.484273	81903	0.284441	2.01141	81869	1.00958	0	81869	1.06999	0.368356	81869	2.04889	0	81869	0.497169	1.38793	81869	0.399173	0.735318	81869	0.48095	0.852592	81869	0	1.76564	81869	1.60782	0.50346	81869	0.489497	2.00536	81869	1.30894	0.76621	81869	0.341214	1.10895	81869	0.161792	0.501555	81869	0.681217	0.405048	81869	0.0942452	1.48907	81869
	81903	0.681569	0.448401	82315	0.528248	2.41775	81903	1.11053	0	81903	1.24539	0.403437	81903	2.31525	0	81903	0.517884	1.55365	81903	0.294127	0.777336	81903	0.568395	0.677702	81903	0	1.85939	81903	1.73775	0.438498	81903	0.473707	2.02115	81903	1.30894	0.718321	81903	0.405192	1.21558	81903	0.19415	0.40448	81903	0.607572	0.349814	81903	0.0565471	1.48907	81903
	82315	0.771249	0.376657	83597	0.406345	1.8895	82315	1.11053	0	82315	1.26293	0.438519	82315	2.2128	0	82315	0.559315	1.40865	82315	0.525227	1.05045	82315	0.677702	0.524672	82315	0	2.15627	82315	1.72151	0.24361	82315	0.442127	2.11589	82315	1.53242	0.909874	82315	0.469169	1.66342	82315	0.226509	0.728064	82315	0.699628	0.478693	82315	0.0753961	1.71526	82315
	83597	0.932673	0.520145	83706	0.325076	1.99109	83597	1.1913	0	83597	1.0349	0.350815	83597	1.88498	0	83597	0.414308	1.13935	83597	0.441191	1.00844	83597	0.546534	0.349781	83597	0	1.70314	83597	1.5591	0.470979	83597	0.394756	1.57902	83597	0.909874	0.782172	83597	0.405192	1.40751	83597	0.145613	0.485376	83597	0.754862	0.533927	83597	0.0753961	1.39483	83597
	83706	0.807121	0.448401	83824	0.446979	1.78792	83706	1.39321	0	83706	1.08753	0.263111	83706	1.96694	0	83706	0.476454	1.47079	83706	0.4622	0.840364	83706	0.415366	0.546534	83706	0.0156251	1.62501	83706	1.44542	0.50346	83706	0.284224	1.72114	83706	1.13335	0.957762	83706	0.383866	1.47149	83706	0.0970752	0.485376	83706	0.791684	0.368225	83706	0.0753961	1.50792	83706
	83824	0.663633	0.376657	83946	0.446979	1.90982	83824	1.31245	0	83824	1.26293	0.298193	83824	2.37672	0	83824	0.517884	1.40865	83824	0.420182	0.819354	83824	0.306059	0.633979	83824	0	1.73439	83824	1.44542	0.48722	83824	0.300014	1.97378	83824	1.29298	1.00565	83824	0.426518	1.8127	83824	0.113254	0.501555	83824	0.718039	0.386636	83824	0.0942452	1.63987	83824
	83946	0.807121	0.376657	91002	0.406345	2.19426	83946	1.23168	0	83946	1.26293	0.438519	83946	2.11036	0.0204889	83946	0.517884	1.11863	83946	0.4622	0.735318	83946	0.284197	0.830731	83946	0	1.67189	83946	1.46166	0.454738	83946	0.473707	1.83167	83946	1.46857	0.925837	83946	0.447843	1.79137	83946	0.145613	0.485376	83946	0.73645	0.312991	83946	0.131943	1.35713	83946
	91002	0.771249	0.502209	91257	0.467297	2.09268	91002	1.17111	0	91002	1.4208	0.263111	91002	1.76205	0	91002	0.455738	1.22221	91002	0.525227	0.756327	91002	0.633979	0.699563	91002	0	1.60939	91002	1.70527	0.568423	91002	0.615819	1.54744	91002	1.13335	0.76621	91002	0.511821	1.47149	91002	0.291226	0.485376	91002	0.699628	0.497104	91002	0.18849	1.56447	91002
	91257	1.04029	0.502209	91331	0.386028	1.86919	91257	1.23168	0	91257	1.15769	0.438519	91257	1.86449	0	91257	0.517884	1.09791	91257	0.483209	0.630273	91257	0.415366	0.48095	91257	0	2.00002	91257	1.38046	0.357294	91257	0.600029	1.62639	91257	1.03758	0.76621	91257	0.533147	1.21558	91257	0.291226	0.420659	91257	0.644394	0.497104	91257	0.150792	1.52677	91257
	91331	0.878865	0.538081	92106	0.446979	1.68633	91331	1.21149	0	91331	1.14015	0.420978	91331	1.72107	0	91331	0.476454	0.932192	91331	0.525227	0.588255	91331	0.546534	0.568395	91331	0	2.26564	91331	1.36422	0.422257	91331	0.457917	1.54744	91331	0.941799	0.750247	91331	0.298562	1.36486	91331	0.226509	0.647168	91331	0.754862	0.497104	91331	0.131943	1.39483	91331
	92106	0.771249	0.430465	94465	0.568883	1.84887	92106	1.04996	0	92106	1.29802	0.368356	92106	2.08987	0	92106	0.352161	1.0772	92106	0.336145	0.903391	92106	0.371643	0.568395	92106	0	1.85939	92106	1.20181	0.389776	92106	2.00536	0	92106	0.989687	0.925837	92106	0.533147	1.25823	92106	0.226509	0.517734	92106	0.73645	0.386636	92106	0.113094	1.52677	92106
	94465	0.735377	0.699505	94470	0.568883	1.86919	94465	1.15092	0	94465	1.15769	0.333274	94465	2.06938	0	94465	0.5386	1.57437	94465	0.441191	0.9244	94465	0.459088	0.546534	94465	0	2.03127	94465	1.64031	0.470979	94465	2.5896	0	94465	1.26105	0.989687	94465	0.469169	1.55679	94465	0.21033	0.517734	94465	0.681217	0.681217	94465	0.113094	1.63987	94465
	94470	0.717441	0.681569	94491	0.548566	1.93014	94470	1.11053	0	94470	1.15769	0.333274	94470	2.04889	0	94470	0.600746	1.55365	94470	0.441191	0.882382	94470	0.48095	0.524672	94470	0	2.06252	94470	1.68903	0.406016	94470	2.52644	0	94470	1.30894	0.973725	94470	0.490495	1.62077	94470	0.21033	0.517734	94470	0.644394	0.699628	94470	0.113094	1.65872	94470
	94491	0.878865	0.681569	95493	0.487614	2.21458	94491	0.989384	0	94491	1.21031	0.456059	94491	2.04889	0	94491	0.642177	1.45008	94491	0.420182	1.00844	94491	0.502811	0.502811	94491	0	1.93751	94491	1.65655	0.389776	94491	2.35274	0	94491	1.34087	0.973725	94491	0.469169	1.68474	94491	0.226509	0.420659	94491	0.625983	0.644394	94491	0.0942452	1.65872	94491
	95493	0.932673	0.520145	95527	0.548566	2.09268	95493	1.11053	0	95493	1.49096	0.561304	95493	2.15134	0	95493	0.5386	1.38793	95493	0.567245	0.714309	95493	0.524672	0.852592	95493	0	1.95314	95493	1.46166	0.454738	95493	2.38433	0.0157902	95493	1.45261	1.03758	95493	0.618451	1.36486	95493	0.258867	0.582451	95493	0.88374	0.423459	95493	0.113094	1.67756	95493
	95527	0.950609	0.520145	95697	0.386028	2.25521	95527	1.21149	0	95527	1.59621	0.491141	95527	2.19232	0	95527	0.559315	1.16006	95527	0.483209	0.840364	95527	0.65584	0.765147	95527	0	2.03127	95527	1.51038	0.470979	95527	2.4317	0.0157902	95527	1.22913	1.00565	95527	0.511821	1.30088	95527	0.258867	0.582451	95527	0.810095	0.460281	95527	0.113094	1.69641	95527
	95697	0.914737	0.573953	95776	0.467297	1.99109	95697	1.04996	0	95697	1.43834	0.438519	95697	2.0284	0	95697	0.662892	1.24292	95697	0.4622	0.903391	95697	0.677702	0.852592	95697	0	1.89064	95697	1.67279	0.406016	95697	2.05273	0	95697	1.14931	1.02161	95697	0.405192	1.27955	95697	0.226509	0.663347	95697	0.625983	0.405048	95697	0.131943	1.86605	95697
	95776	1.00442	0.502209	95815	0.487614	1.72697	95776	1.17111	0	95776	1.56113	0.315733	95776	1.78254	0	95776	0.5386	1.3465	95776	0.4622	0.966418	95776	0.80887	0.743286	95776	0	1.81251	95776	1.4779	0.373535	95776	2.02115	0	95776	1.18124	0.877948	95776	0.490495	1.51414	95776	0.258867	0.630989	95776	0.718039	0.386636	95776	0.0376981	1.79066	95776
	95815	0.968545	0.573953	95935	0.548566	1.97077	95815	1.15092	0	95815	1.45588	0.298193	95815	1.57765	0	95815	0.455738	1.26364	95815	0.441191	0.987427	95815	0.699563	0.699563	95815	0.0156251	2.00002	95815	1.49414	0.406016	95815	2.14747	0	95815	1.1972	0.861986	95815	0.533147	1.42883	95815	0.258867	0.582451	95815	0.754862	0.44187	95815	0.0376981	1.80951	95815
	95935	0.914737	0.376657	95946	0.548566	1.8895	95935	1.35283	0	95935	1.35064	0.420978	95935	1.80303	0	95935	0.517884	1.57437	95935	0.420182	0.903391	95935	0.721424	0.743286	95935	0	2.12502	95935	1.05564	0.552182	95935	2.21063	0	95935	0.989687	0.989687	95935	0.511821	1.34353	95935	0.275046	0.566272	95935	0.791684	0.460281	95935	0.0942452	1.54562	95935
	95946	0.914737	0.35872	95967	0.568883	1.8895	95946	1.31245	0	95946	1.29802	0.438519	95946	1.82351	0	95946	0.580031	1.59508	95946	0.378164	0.861373	95946	0.612118	0.721424	95946	0	2.07814	95946	1.00692	0.519701	95946	2.19484	0	95946	1.00565	1.02161	95946	0.469169	1.3222	95946	0.275046	0.566272	95946	0.754862	0.423459	95946	0.0942452	1.58332	95946
	95967	0.896801	0.322848	96019	0.507931	1.66601	95967	1.37302	0	95967	1.15769	0.385896	95967	2.04889	0	95967	0.704323	1.55365	95967	0.441191	0.903391	95967	0.677702	0.874454	95967	0	2.06252	95967	1.07188	0.519701	95967	2.14747	0.0157902	95967	1.0695	1.05354	95967	0.447843	1.38618	95967	0.275046	0.647168	95967	0.662805	0.497104	95967	0.0942452	1.62102	95967
	96019	0.896801	0.394593	96055	0.36571	1.70665	96019	1.27206	0	96019	1.28047	0.368356	96019	1.94645	0	96019	0.600746	1.47079	96019	0.441191	0.756327	96019	0.65584	0.765147	96019	0	1.92189	96019	1.08812	0.454738	96019	2.24221	0	96019	1.03758	0.941799	96019	0.447843	1.25823	96019	0.226509	0.744243	96019	0.552338	0.423459	96019	0.0942452	1.77181	96019
	96055	0.914737	0.376657	96601	0.284441	2.07236	96055	1.21149	0	96055	1.49096	0.350815	96055	1.86449	0	96055	0.435023	1.51222	96055	0.420182	0.903391	96055	0.633979	0.677702	96055	0	2.18752	96055	1.18557	0.454738	96055	2.21063	0	96055	1.11739	1.05354	96055	0.383866	1.19425	96055	0.242688	0.647168	96055	0.681217	0.44187	96055	0.0942452	1.82836	96055
	96601	0.860929	0.591889	97696	0.446979	2.49902	96601	0.868235	0	96601	1.17523	0.385896	96601	1.92596	0	96601	0.600746	1.42936	96601	0.357155	0.798345	96601	0.633979	0.699563	96601	0	1.82814	96601	1.54286	0.308572	96601	2.27379	0	96601	1.21317	0.861986	96601	0.533147	1.55679	96601	0.226509	0.501555	96601	0.865329	0.497104	96601	0.0565471	1.8849	96601
	97696	0.878865	0.538081	102360	0.284441	1.93014	97696	1.00958	0	97696	1.64883	0.403437	97696	1.94645	0	97696	0.559315	1.30507	97696	0.357155	0.861373	97696	0.633979	0.65584	97696	0	1.81251	97696	1.70527	0.584664	97696	2.14747	0	97696	1.50049	1.10143	97696	0.661102	1.898	97696	0.258867	0.760422	97696	0.994208	0.44187	97696	0.113094	1.67756	97696
	102360	0.789185	0.394593	102398	0.36571	2.05204	102360	1.4336	0	102360	1.3331	0.561304	102360	0	1.98743	102360	0.393592	1.40865	102360	0.420182	0.903391	102360	0.284197	1.02748	102360	0	2.07814	102360	1.44542	0.470979	102360	0.489497	1.91062	102360	1.13335	0.877948	102360	0.533147	1.87668	102360	0.275046	0.566272	102360	0.810095	0.681217	102360	0.150792	1.71526	102360
	102398	0.807121	0.430465	102477	0.406345	1.95046	102398	1.35283	0	102398	1.49096	0.613926	102398	0	1.98743	102398	0.352161	1.53294	102398	0.420182	0.966418	102398	0.393504	0.98376	102398	0	2.15627	102398	1.4779	0.454738	102398	0.505287	1.9422	102398	1.0695	0.877948	102398	0.575799	1.87668	102398	0.323584	0.679526	102398	0.773273	0.644394	102398	0.131943	1.65872	102398
	102477	0.735377	0.448401	102669	0.304759	2.43807	102477	1.27206	0	102477	1.54359	0.508682	102477	0	1.96694	102477	0.290015	1.55365	102477	0.441191	1.02945	102477	0.502811	0.940038	102477	0	1.82814	102477	1.42918	0.389776	102477	0.426336	1.84746	102477	0.941799	0.798135	102477	0.36254	1.49281	102477	0.242688	0.40448	102477	0.754862	0.533927	102477	0.150792	1.69641	102477
	102669	0.860929	0.538081	102819	0.426662	1.84887	102669	1.49417	0	102669	1.43834	0.526222	102669	0	1.86449	102669	0.372877	1.49151	102669	0.546236	0.966418	102669	0.437227	0.502811	102669	0	1.82814	102669	1.64031	0.438498	102669	0.426336	1.86325	102669	1.27702	1.00565	102669	0.447843	2.06861	102669	0.129434	0.582451	102669	0.644394	0.44187	102669	0.113094	1.50792	102669
	102819	0.789185	0.681569	103499	0.711104	1.74728	102819	1.21149	0	102819	1.15769	0.543763	102819	0.0204889	1.86449	102819	0.393592	1.45008	102819	0.441191	0.861373	102819	0.502811	0.48095	102819	0	1.68751	102819	1.23429	0.324813	102819	0.600029	1.76851	102819	1.11739	1.02161	102819	0.383866	1.85535	102819	0.145613	0.469197	102819	0.699628	0.386636	102819	0.0565471	1.47022	102819
	103499	1.05823	0.663633	103593	0.5892	1.8895	103499	1.1913	0	103499	1.52604	0.420978	103499	2.04889	0	103499	0.497169	1.11863	103499	0.336145	0.630273	103499	0.677702	0.590256	103499	0	2.00002	103499	1.42918	0.292332	103499	0.631609	1.65797	103499	1.48453	0.909874	103499	0.36254	1.62077	103499	0.226509	0.647168	103499	0.644394	0.515515	103499	0.0942452	1.47022	103499
	103593	0.950609	0.556017	103649	0.507931	1.7676	103593	1.02977	0	103593	1.29802	0.420978	103593	1.74156	0	103593	0.372877	1.16006	103593	0.399173	0.756327	103593	0.677702	0.633979	103593	0	1.90626	103593	1.59158	0.438498	103593	0.552658	1.89483	103593	1.34087	0.861986	103593	0.319888	1.3222	103593	0.258867	0.485376	103593	0.625983	0.44187	103593	0.113094	1.43253	103593
	103649	0.896801	0.484273	103757	0.487614	1.7676	103649	0.888426	0	103649	1.3331	0.403437	103649	1.74156	0	103649	0.352161	1.18078	103649	0.399173	0.819354	103649	0.546534	0.590256	103649	0	1.82814	103649	1.67279	0.357294	103649	0.600029	1.97378	103649	1.10143	0.893911	103649	0.191933	1.40751	103649	0.177971	0.59863	103649	0.681217	0.515515	103649	0.0942452	1.52677	103649
	103757	0.860929	0.556017	103813	0.568883	1.86919	103757	0.868235	0	103757	1.12261	0.420978	103757	1.61863	0	103757	0.352161	1.18078	103757	0.420182	0.840364	103757	0.524672	0.568395	103757	0	1.79689	103757	1.49414	0.470979	103757	0.521078	1.50007	103757	1.14931	0.957762	103757	0.277236	1.53546	103757	0.21033	0.566272	103757	0.607572	0.460281	103757	0.0376981	1.37598	103757
	103813	0.807121	0.520145	103955	0.487614	1.97077	103813	0.908618	0	103813	1.10507	0.438519	103813	1.43422	0	103813	0.331446	1.20149	103813	0.504218	0.861373	103813	0.568395	0.568395	103813	0	1.93751	103813	1.28301	0.552182	103813	0.410546	1.31059	103813	1.22913	0.846023	103813	0.36254	1.7274	103813	0.19415	0.630989	103813	0.533927	0.423459	103813	0.0565471	1.52677	103813
	103955	0.771249	0.286976	105047	1.52379	0.406345	103955	1.11053	0	103955	1.17523	0.456059	103955	1.68009	0	103955	0.455738	1.30507	103955	0.315136	0.861373	103955	0.546534	0.568395	103955	0	2.01564	103955	1.34797	0.50346	103955	0.489497	1.48428	103955	1.00565	0.846023	103955	0.319888	1.36486	103955	0.19415	0.679526	103955	0.773273	0.423459	103955	0.0942452	1.63987	103955
	105047	1.07616	0.502209	105155	1.44252	0.386028	105047	0.868235	0	105047	1.08753	0.4736	105047	1.39325	0	105047	0.497169	0.911477	105047	0.399173	0.735318	105047	0.524672	0.80887	105047	0	1.82814	105047	1.28301	0.438498	105047	0.584239	1.37375	105047	0.83006	0.718321	105047	0.341214	1.45016	105047	0.19415	0.647168	105047	0.791684	0.368225	105047	0.0565471	1.52677	105047
	105155	1.02235	0.609825	105234	1.70665	0.548566	105155	1.02977	0	105155	0.92966	0.438519	105155	1.22934	0	105155	0.476454	1.03577	105155	0.399173	0.798345	105155	0.568395	0.743286	105155	0	1.89064	105155	1.18557	0.324813	105155	0.378966	1.65797	105155	0.782172	0.76621	105155	0.383866	1.57812	105155	0.19415	0.647168	105155	0.662805	0.497104	105155	0.0376981	1.73411	105155
	105234	0.950609	0.502209	105854	1.66601	0.284441	105234	0.989384	0	105234	1.10507	0.508682	105234	1.37276	0	105234	0.559315	1.18078	105234	0.189082	0.966418	105234	0.48095	0.677702	105234	0	1.75001	105234	1.46166	0.389776	105234	0.394756	1.68955	105234	0.734284	0.718321	105234	0.490495	1.34353	105234	0.129434	0.679526	105234	0.754862	0.386636	105234	0.0565471	1.82836	105234
	105854	0.753313	0.430465	106362	1.3003	0.426662	105854	1.04996	0	105854	1.22785	0.385896	105854	1.98743	0	105854	0.414308	1.16006	105854	0.357155	0.609264	105854	0.437227	0.633979	105854	0	1.73439	105854	1.34797	0.535942	105854	0.489497	1.80009	105854	1.22913	0.670433	105854	0.405192	1.19425	105854	0.19415	0.485376	105854	0.644394	0.331403	105854	0.113094	1.31943	105854
	106362	0.573953	0.26904	106731	1.70665	0.487614	106362	0.66632	0.0201915	106362	0.824415	0.368356	106362	1.06542	0	106362	0.2693	1.38793	106362	0.273118	0.714309	106362	0.32792	0.590256	106362	0	1.35939	106362	0.893236	0.519701	106362	0.410546	1.43691	106362	0.702359	0.702359	106362	0.213259	1.1516	106362	0.21033	0.372122	106362	0.331403	0.478693	106362	0.0565471	1.14979	106362
	106731	0.771249	0.556017	106776	1.72697	0.568883	106731	1.31245	0	106731	1.22785	0.491141	106731	2.0284	0.0204889	106731	0.476454	1.38793	106731	0.336145	0.735318	106731	0.677702	0.568395	106731	0	2.03127	106731	1.44542	0.698348	106731	0.473707	1.67376	106731	0.925837	0.893911	106731	0.341214	1.55679	106731	0.242688	0.550093	106731	0.699628	0.44187	106731	0.150792	1.50792	106731
	106776	0.753313	0.627761	106818	1.54411	0.507931	106776	1.21149	0	106776	1.29802	0.438519	106776	2.15134	0	106776	0.517884	1.51222	106776	0.420182	0.777336	106776	0.65584	0.546534	106776	0	2.01564	106776	1.70527	0.649626	106776	0.600029	1.59481	106776	0.973725	0.814098	106776	0.405192	1.66342	106776	0.226509	0.485376	106776	0.810095	0.44187	106776	0.169641	1.39483	106776
	106818	0.807121	0.609825	106895	1.68633	0.487614	106818	1.23168	0	106818	1.24539	0.578845	106818	2.06938	0	106818	0.580031	1.53294	106818	0.441191	0.861373	106818	0.765147	0.546534	106818	0	1.79689	106818	1.86768	0.552182	106818	0.521078	1.48428	106818	0.846023	0.846023	106818	0.426518	1.59944	106818	0.129434	0.436838	106818	0.718039	0.497104	106818	0.131943	1.37598	106818
	106895	0.860929	0.717441	106955	1.90982	0.467297	106895	1.00958	0	106895	1.36818	0.526222	106895	2.06938	0	106895	0.393592	1.55365	106895	0.399173	0.819354	106895	0.677702	0.612118	106895	0	1.93751	106895	1.77023	0.552182	106895	0.568448	1.53165	106895	1.02161	0.702359	106895	0.533147	1.79137	106895	0.145613	0.517734	106895	0.773273	0.607572	106895	0.131943	1.67756	106895
	106955	0.896801	0.573953	107060	1.8895	0.446979	106955	0.868235	0	106955	1.36818	0.4736	106955	2.04889	0	106955	0.435023	1.42936	106955	0.483209	0.798345	106955	0.677702	0.765147	106955	0	1.79689	106955	1.83519	0.584664	106955	0.489497	1.51586	106955	1.1972	0.83006	106955	0.447843	1.68474	106955	0.21033	0.533914	106955	0.791684	0.644394	106955	0.0753961	1.84721	106955
	107060	1.05823	0.556017	107061	1.8895	0.446979	107060	0.928809	0	107060	1.38572	0.561304	107060	1.55716	0	107060	0.290015	1.55365	107060	0.441191	0.903391	107060	0.633979	1.00562	107060	0	1.62501	107060	1.62407	0.48722	107060	0.473707	1.62639	107060	1.40472	0.893911	107060	0.426518	1.45016	107060	0.307405	0.61481	107060	0.773273	0.460281	107060	0.0753961	1.82836	107060
	107061	1.05823	0.538081	107067	1.8895	0.467297	107061	0.928809	0	107061	1.40326	0.561304	107061	1.53667	0	107061	0.290015	1.55365	107061	0.4622	0.903391	107061	0.633979	1.00562	107061	0	1.62501	107061	1.65655	0.48722	107061	0.473707	1.62639	107061	1.40472	0.893911	107061	0.426518	1.45016	107061	0.307405	0.61481	107061	0.773273	0.460281	107061	0.0753961	1.82836	107061
	107067	1.04029	0.609825	108225	1.97077	0.325076	107067	1.00958	0	107067	1.52604	0.578845	107067	1.51618	0	107067	0.2693	1.57437	107067	0.4622	0.903391	107067	0.633979	1.02748	107067	0	1.75001	107067	1.67279	0.535942	107067	0.457917	1.81588	107067	1.42068	0.925837	107067	0.469169	1.51414	107067	0.323584	0.630989	107067	0.754862	0.478693	107067	0.0942452	1.84721	107067
	108225	0	1.0941	108227	2.03172	0.325076	108225	1.04996	0	108225	1.15769	0.403437	108225	1.78254	0	108225	0.435023	1.28435	108225	0.315136	1.13449	108225	0.459088	0.852592	108225	0	1.76564	108225	1.46166	0.568423	108225	2.16326	0	108225	1.05354	0.893911	108225	0.341214	1.40751	108225	0.226509	0.566272	108225	0.607572	0.478693	108225	0.0753961	1.33828	108225
	108227	0	1.07616	108293	2.03172	0.386028	108227	1.04996	0	108227	1.12261	0.385896	108227	1.76205	0	108227	0.435023	1.28435	108227	0.315136	1.11348	108227	0.437227	0.852592	108227	0	1.78126	108227	1.42918	0.568423	108227	2.14747	0	108227	1.05354	0.909874	108227	0.319888	1.40751	108227	0.226509	0.566272	108227	0.607572	0.478693	108227	0.0753961	1.31943	108227
	108293	0	1.16584	108503	1.99109	0.36571	108293	1.02977	0	108293	1.01736	0.403437	108293	1.68009	0	108293	0.559315	1.16006	108293	0.420182	0.966418	108293	0.393504	0.80887	108293	0	1.46876	108293	1.44542	0.48722	108293	2.02115	0	108293	1.08546	0.83006	108293	0.341214	1.45016	108293	0.21033	0.436838	108293	0.58916	0.58916	108293	0.0376981	1.56447	108293
	108503	0	1.27346	108677	1.84887	0.386028	108503	1.17111	0	108503	1.19277	0.526222	108503	1.90547	0	108503	0.476454	1.32578	108503	0.336145	0.777336	108503	0.524672	0.743286	108503	0	1.56251	108503	1.51038	0.438498	108503	2.17905	0	108503	1.14931	0.925837	108503	0.469169	1.47149	108503	0.161792	0.582451	108503	0.570749	0.478693	108503	0.0376981	1.41368	108503
	108677	0	1.27346	108790	2.15363	0.304759	108677	1.00958	0	108677	1.57867	0.280652	108677	1.90547	0	108677	0.393592	1.3465	108677	0.4622	0.903391	108677	0.65584	0.765147	108677	0	1.93751	108677	1.64031	0.422257	108677	2.21063	0	108677	1.45261	1.11739	108677	0.639776	1.53546	108677	0.145613	0.663347	108677	0.533927	0.312991	108677	0.131943	1.58332	108677
	108790	0	1.30933	108793	2.17395	0.304759	108790	1.23168	0	108790	1.43834	0.24557	108790	2.08987	0	108790	0.621461	1.55365	108790	0.336145	0.9244	108790	0.568395	0.590256	108790	0	1.82814	108790	1.85143	0.470979	108790	2.1001	0	108790	1.66012	1.0695	108790	0.597125	1.30088	108790	0.145613	0.61481	108790	0.58916	0.312991	108790	0.131943	1.37598	108790
	108793	0	1.29139	109046	1.95046	0.345393	108793	1.21149	0	108793	1.43834	0.24557	108793	2.11036	0	108793	0.621461	1.55365	108793	0.315136	0.945409	108793	0.612118	0.612118	108793	0	1.82814	108793	1.81895	0.470979	108793	2.16326	0	108793	1.67608	1.05354	108793	0.575799	1.30088	108793	0.113254	0.582451	108793	0.570749	0.312991	108793	0.131943	1.37598	108793
	109046	0	1.36314	109290	2.05204	0.467297	109046	0.989384	0	109046	1.61375	0.350815	109046	1.98743	0	109046	0.621461	1.49151	109046	0.420182	0.735318	109046	0.546534	0.677702	109046	0	1.95314	109046	1.28301	0.454738	109046	2.03694	0	109046	1.0695	0.606583	109046	0.447843	1.38618	109046	0.161792	0.550093	109046	0.791684	0.460281	109046	0.0376981	1.65872	109046
	109290	0	1.50663	109320	2.15363	0.528248	109290	1.33264	0	109290	1.54359	0.491141	109290	2.04889	0	109290	0.745754	1.36721	109290	0.483209	0.903391	109290	0.437227	0.721424	109290	0	1.78126	109290	1.73775	0.584664	109290	2.03694	0	109290	1.00565	0.622545	109290	0.575799	1.85535	109290	0.19415	0.59863	109290	0.625983	0.497104	109290	0.0753961	1.67756	109290
	109320	0	1.39901	109596	2.05204	0.406345	109320	1.53455	0	109320	1.47342	0.508682	109320	2.06938	0	109320	0.766469	1.40865	109320	0.441191	1.00844	109320	0.371643	0.699563	109320	0	1.79689	109320	1.67279	0.519701	109320	2.00536	0	109320	1.10143	0.750247	109320	0.575799	1.68474	109320	0.19415	0.582451	109320	0.607572	0.423459	109320	0.0753961	1.80951	109320
	109596	0	1.23759	109704	1.60506	0.36571	109596	1.15092	0	109596	1.21031	0.543763	109596	1.68009	0	109596	0.476454	1.24292	109596	0.420182	0.882382	109596	0.677702	0.590256	109596	0	2.00002	109596	1.9976	0.519701	109596	2.21063	0	109596	1.54838	1.1972	109596	0.533147	1.57812	109596	0.21033	0.388301	109596	0.607572	0.478693	109596	0.150792	1.41368	109596
	109704	0	1.45282	109776	1.80823	0.487614	109704	1.07015	0	109704	1.10507	0.491141	109704	1.55716	0	109704	0.414308	1.26364	109704	0.378164	0.9244	109704	0.612118	0.48095	109704	0	2.03127	109704	1.90016	0.438498	109704	2.47907	0	109704	1.70801	1.18124	109704	0.511821	1.51414	109704	0.161792	0.469197	109704	0.718039	0.386636	109704	0.150792	1.62102	109704
	109776	0	1.68599	109851	2.09268	0.568883	109776	1.15092	0	109776	0.982282	0.420978	109776	1.39325	0	109776	0.393592	1.24292	109776	0.441191	0.819354	109776	0.502811	0.65584	109776	0	1.85939	109776	1.64031	0.438498	109776	2.258	0	109776	1.48453	1.00565	109776	0.447843	1.38618	109776	0.177971	0.517734	109776	0.810095	0.423459	109776	0.245037	1.47022	109776
	109851	0	1.50663	110840	1.7676	0.507931	109851	1.23168	0	109851	1.12261	0.526222	109851	1.39325	0	109851	0.517884	1.26364	109851	0.399173	0.756327	109851	0.612118	0.590256	109851	0	2.01564	109851	1.75399	0.389776	109851	2.11589	0	109851	1.16528	0.76621	109851	0.383866	1.55679	109851	0.242688	0.566272	109851	0.865329	0.349814	109851	0.18849	1.31943	109851
	110840	0	1.39901	110934	1.72697	0.528248	110840	1.07015	0	110840	1.14015	0.491141	110840	1.68009	0	110840	0.559315	1.09791	110840	0.4622	0.777336	110840	0.48095	0.721424	110840	0	1.85939	110840	1.68903	0.568423	110840	2.258	0	110840	1.3249	0.83006	110840	0.533147	1.7274	110840	0.161792	0.663347	110840	0.699628	0.570749	110840	1.94145	0.282736	110840
	110934	0	1.41695	110997	1.74728	0.426662	110934	1.15092	0	110934	1.06999	0.508682	110934	1.80303	0	110934	0.517884	1.26364	110934	0.504218	0.735318	110934	0.502811	0.699563	110934	0	1.71876	110934	1.9976	0.50346	110934	2.38433	0	110934	1.42068	0.909874	110934	0.554473	1.70607	110934	0.161792	0.61481	110934	0.644394	0.497104	110934	1.73411	0.301585	110934
	110997	0	1.5425	111026	1.86919	0.507931	110997	1.04996	0	110997	1.36818	0.456059	110997	1.96694	0	110997	0.497169	1.30507	110997	0.483209	0.945409	110997	0.502811	0.896315	110997	0	1.68751	110997	1.94888	0.50346	110997	2.16326	0	110997	1.38875	0.798135	110997	0.554473	1.74872	110997	0.21033	0.533914	110997	0.718039	0.644394	110997	1.56447	0.301585	110997
	111026	0	1.48869	111456	2.17395	0.467297	111026	1.17111	0	111026	1.38572	0.456059	111026	2.04889	0	111026	0.435023	1.47079	111026	0.4622	1.07146	111026	0.502811	0.80887	111026	0	1.85939	111026	1.90016	0.48722	111026	2.258	0	111026	1.34087	0.877948	111026	0.426518	1.898	111026	0.177971	0.453018	111026	0.662805	0.681217	111026	1.73411	0.245037	111026
	111456	0	1.18378	111618	1.99109	0.467297	111456	1.45379	0	111456	1.36818	0.333274	111456	2.19232	0	111456	0.476454	1.82295	111456	0.294127	1.00844	111456	1.26796	0	111456	0	1.84376	111456	1.67279	0.406016	111456	2.36854	0	111456	1.3249	0.909874	111456	2.08994	0	111456	0.275046	0.776602	111456	0.644394	0.533927	111456	1.94145	0.169641	111456
	111618	0	1.39901	111695	2.05204	0.568883	111618	1.25187	0	111618	1.4208	0.456059	111618	1.86449	0	111618	0.497169	1.67795	111618	0.252109	1.17651	111618	0.940038	0	111618	0	1.68751	111618	1.49414	0.535942	111618	2.22642	0	111618	1.30894	0.989687	111618	1.91933	0	111618	0.19415	0.61481	111618	0.515515	0.58916	111618	1.71526	0.131943	111618
	111695	0	1.5425	111956	2.07236	0.446979	111695	1.21149	0	111695	1.47342	0.508682	111695	1.86449	0	111695	0.393592	1.51222	111695	0.420182	1.02945	111695	0.918176	0	111695	0	1.67189	111695	1.62407	0.50346	111695	2.22642	0	111695	1.0695	0.925837	111695	1.7274	0	111695	0.291226	0.566272	111695	0.478693	0.73645	111695	1.45138	0.0942452	111695
	111956	0	1.5425	112707	2.41775	0.467297	111956	1.13072	0	111956	1.28047	0.420978	111956	1.72107	0	111956	1.96796	0	111956	0.525227	0.819354	111956	1.3554	0	111956	0	1.95314	111956	1.80271	0.535942	111956	1.7843	0	111956	1.42068	0.893911	111956	2.23922	0	111956	0.145613	0.582451	111956	0.846918	0.533927	111956	1.60217	0.18849	111956
	112707	0.968545	0.807121	112743	2.37712	0.386028	112707	1.31245	0	112707	1.36818	0.561304	112707	2.00791	0	112707	2.19583	0.0207154	112707	0.504218	1.09247	112707	1.44285	0	112707	1.65626	0.390628	112707	1.94888	0.535942	112707	2.44749	0	112707	1.3249	1.11739	112707	2.04728	0	112707	0.177971	0.728064	112707	0.58916	0.515515	112707	1.62102	0.18849	112707
	112743	0.896801	0.771249	112760	2.3568	0.325076	112743	1.33264	0	112743	1.28047	0.561304	112743	2.0284	0	112743	2.1544	0.0207154	112743	0.504218	1.05045	112743	1.53029	0	112743	1.56251	0.343753	112743	1.96512	0.568423	112743	2.54223	0	112743	1.21317	1.13335	112743	1.898	0	112743	0.129434	0.792781	112743	0.644394	0.570749	112743	1.52677	0.18849	112743
	112760	0.878865	0.735377	112965	2.25521	0.325076	112760	1.23168	0	112760	1.31556	0.578845	112760	2.00791	0	112760	2.11297	0.0207154	112760	0.525227	0.987427	112760	1.50843	0	112760	1.46876	0.343753	112760	1.96512	0.50346	112760	2.49486	0	112760	1.27702	1.10143	112760	2.00463	0	112760	0.113254	0.825139	112760	0.662805	0.552338	112760	1.47022	0.207339	112760
	112965	1.00442	0.609825	113059	2.01141	0.325076	112965	1.35283	0	112965	1.26293	0.438519	112965	2.17183	0	112965	2.09225	0	112965	0.483209	0.987427	112965	1.3554	0	112965	1.89064	0.187501	112965	1.93264	0.568423	112965	2.63697	0	112965	1.48453	1.14931	112965	2.43115	0	112965	0.226509	0.80896	112965	0.607572	0.460281	112965	1.60217	0.207339	112965
	113059	0.896801	0.412529	113166	1.6457	0.304759	113059	1.41341	0	113059	1.36818	0.456059	113059	2.25378	0	113059	2.1544	0	113059	0.315136	0.966418	113059	1.55216	0	113059	1.92189	0.296877	113059	1.9164	0.633386	113059	2.5896	0	113059	1.48453	1.0695	113059	2.13259	0	113059	0.177971	0.760422	113059	0.607572	0.405048	113059	1.90375	0.131943	113059
	113166	0.914737	0.448401	113279	2.29585	0.487614	113166	1.53455	0	113166	1.31556	0.298193	113166	2.33574	0	113166	1.96796	0	113166	0.420182	1.1555	113166	1.46471	0	113166	1.65626	0.265627	113166	1.75399	0.438498	113166	2.17905	0	113166	1.27702	1.0695	113166	2.00463	0	113166	0.161792	0.776602	113166	0.754862	0.405048	113166	1.80951	0.113094	113166
	113279	1.02235	0.645697	113543	2.21458	0.446979	113279	1.51436	0.0201915	113279	1.52604	0.350815	113279	2.47916	0	113279	2.13368	0	113279	1.59669	0	113279	1.57402	0	113279	1.96876	0.296877	113279	1.77023	0.438498	113279	2.40012	0	113279	1.50049	0.76621	113279	2.02596	0.0213259	113279	0.323584	0.501555	113279	0.625983	0.386636	113279	1.56447	0.113094	113279
	113543	0.842993	0.556017	113605	2.27553	0.568883	113543	1.07015	0	113543	1.47342	0.420978	113543	1.78254	0	113543	2.00939	0	113543	1.40761	0	113543	1.59588	0	113543	1.76564	0.234377	113543	1.4779	0.389776	113543	2.82645	0	113543	1.29298	0.782172	113543	1.77005	0	113543	0.242688	0.582451	113543	0.73645	0.570749	113543	1.45138	0.113094	113543
	113605	0.986481	0.502209	113636	2.05204	0.548566	113605	1.15092	0	113605	1.21031	0.438519	113605	1.61863	0	113605	2.09225	0	113605	1.23954	0	113605	1.66146	0	113605	1.67189	0.312502	113605	1.52662	0.470979	113605	2.51065	0	113605	1.24509	0.798135	113605	2.00463	0	113605	0.242688	0.550093	113605	0.681217	0.460281	113605	1.54562	0.113094	113605
	113636	0.932673	0.466337	113781	2.39743	0.487614	113636	1.1913	0	113636	1.17523	0.508682	113636	1.70058	0	113636	2.05082	0	113636	1.28155	0	113636	1.44285	0	113636	1.56251	0.296877	113636	1.5591	0.454738	113636	2.35274	0	113636	1.24509	0.798135	113636	2.02596	0	113636	0.226509	0.663347	113636	0.607572	0.533927	113636	1.48907	0.150792	113636
	113781	0.573953	0.645697	113902	2.3568	0.446979	113781	1.15092	0	113781	1.38572	0.456059	113781	2.13085	0	113781	2.27869	0	113781	1.32357	0	113781	1.26796	0	113781	1.82814	0.375003	113781	1.93264	0.50346	113781	2.65276	0	113781	1.24509	0.702359	113781	2.11126	0	113781	0.258867	0.517734	113781	0.607572	0.533927	113781	1.56447	0.18849	113781
	113902	0.825057	0.591889	113907	2.33648	0.406345	113902	1.25187	0	113902	1.31556	0.403437	113902	2.08987	0	113902	1.98868	0	113902	1.23954	0	113902	1.39913	0	113902	1.70314	0.343753	113902	1.70527	0.48722	113902	2.19484	0	113902	1.27702	0.734284	113902	2.26054	0	113902	0.177971	0.550093	113902	0.681217	0.478693	113902	1.73411	0.263886	113902
	113907	0.860929	0.591889	113921	2.37712	0.487614	113907	1.25187	0	113907	1.31556	0.403437	113907	2.04889	0	113907	1.98868	0	113907	1.28155	0	113907	1.42099	0	113907	1.73439	0.328127	113907	1.65655	0.454738	113907	2.14747	0	113907	1.35683	0.750247	113907	2.26054	0	113907	0.177971	0.485376	113907	0.791684	0.460281	113907	1.73411	0.263886	113907
	113921	0.860929	0.538081	113952	2.3568	0.467297	113921	1.25187	0	113921	1.38572	0.438519	113921	1.96694	0	113921	2.03011	0	113921	1.23954	0	113921	1.46471	0	113921	1.75001	0.328127	113921	1.65655	0.50346	113921	2.258	0	113921	1.34087	0.782172	113921	2.28187	0	113921	0.161792	0.517734	113921	0.810095	0.497104	113921	1.79066	0.245037	113921
	113952	0.825057	0.556017	114025	2.3568	0.507931	113952	1.04996	0	113952	1.36818	0.543763	113952	2.08987	0	113952	2.05082	0	113952	1.23954	0	113952	1.2461	0	113952	1.67189	0.390628	113952	1.67279	0.406016	113952	2.30537	0	113952	1.50049	0.846023	113952	2.32452	0	113952	0.177971	0.582451	113952	0.88374	0.405048	113952	1.84721	0.263886	113952
	114025	0.896801	0.573953	114169	2.09268	0.467297	114025	1.07015	0	114025	1.45588	0.578845	114025	1.76205	0	114025	1.94725	0	114025	1.42862	0	114025	1.42099	0	114025	1.84376	0.421878	114025	1.64031	0.406016	114025	2.41591	0	114025	1.46857	0.814098	114025	2.34585	0	114025	0.177971	0.630989	114025	0.828507	0.497104	114025	1.69641	0.18849	114025
	114169	0.627761	0.699505	114184	2.07236	0.406345	114169	1.1913	0	114169	1.22785	0.526222	114169	1.82351	0	114169	2.07154	0.0207154	114169	1.49165	0	114169	1.55216	0	114169	1.60939	0.453128	114169	1.54286	0.48722	114169	2.17905	0	114169	1.29298	0.846023	114169	2.04728	0	114169	0.19415	0.695706	114169	0.662805	0.570749	114169	1.43253	0.150792	114169
	114184	0.663633	0.663633	114243	2.09268	0.36571	114184	1.09034	0	114184	1.24539	0.491141	114184	1.78254	0	114184	2.1544	0	114184	1.51265	0	114184	1.44285	0	114184	1.53126	0.421878	114184	1.57534	0.438498	114184	2.05273	0	114184	1.30894	0.814098	114184	2.06861	0	114184	0.21033	0.647168	114184	0.73645	0.570749	114184	1.47022	0.150792	114184
	114243	0.663633	0.573953	114262	2.01141	0.386028	114243	0.989384	0	114243	1.17523	0.596385	114243	1.88498	0	114243	2.17511	0	114243	1.40761	0	114243	1.26796	0	114243	1.43751	0.390628	114243	1.59158	0.519701	114243	1.89483	0	114243	1.13335	0.814098	114243	2.15391	0	114243	0.226509	0.469197	114243	0.699628	0.533927	114243	1.35713	0.150792	114243
	114262	0.699505	0.502209	114298	1.84887	0.467297	114262	0.969192	0	114262	1.28047	0.561304	114262	1.72107	0	114262	2.09225	0	114262	1.36559	0	114262	1.11493	0	114262	1.40626	0.406253	114262	1.4779	0.48722	114262	1.76851	0	114262	1.16528	0.877948	114262	1.96198	0	114262	0.19415	0.436838	114262	0.73645	0.515515	114262	1.39483	0.150792	114262
	114298	0.627761	0.430465	114307	1.82855	0.507931	114298	0.908618	0	114298	1.15769	0.526222	114298	1.43422	0	114298	1.67795	0	114298	1.23954	0	114298	1.15865	0	114298	1.31251	0.312502	114298	1.36422	0.519701	114298	1.72114	0	114298	1.08546	0.877948	114298	1.8127	0	114298	0.226509	0.501555	114298	0.625983	0.460281	114298	1.22519	0.169641	114298
	114307	0.573953	0.430465	114354	1.42221	0.507931	114307	0.888426	0	114307	1.14015	0.526222	114307	1.43422	0	114307	1.67795	0	114307	1.13449	0	114307	1.07121	0	114307	1.25001	0.296877	114307	1.38046	0.48722	114307	1.67376	0	114307	1.0695	0.83006	114307	1.8127	0	114307	0.19415	0.550093	114307	0.58916	0.423459	114307	1.20634	0.169641	114307
	114354	0.502209	0.448401	114365	1.38157	0.426662	114354	0.787469	0	114354	0.982282	0.491141	114354	1.16787	0	114354	1.28435	0	114354	0.945409	0	114354	0.874454	0	114354	0.984382	0.281252	114354	1.07188	0.373535	114354	1.38954	0	114354	0.846023	0.782172	114354	1.34353	0	114354	0.177971	0.533914	114354	0.460281	0.331403	114354	1.01785	0.18849	114354
	114365	0.448401	0.466337	114366	1.38157	0.426662	114365	0.827852	0	114365	0.912119	0.420978	114365	1.00396	0	114365	1.24292	0	114365	0.903391	0	114365	0.80887	0	114365	0.906257	0.296877	114365	0.958199	0.341054	114365	1.31059	0	114365	0.846023	0.686396	114365	1.3222	0	114365	0.161792	0.501555	114365	0.423459	0.29458	114365	1.01785	0.169641	114365
	114366	0.448401	0.466337	114395	0.568883	0.325076	114366	0.827852	0	114366	0.912119	0.420978	114366	0.983469	0	114366	1.24292	0	114366	0.861373	0	114366	0.80887	0	114366	0.890632	0.296877	114366	0.941958	0.341054	114366	1.2948	0	114366	0.846023	0.686396	114366	1.30088	0	114366	0.161792	0.501555	114366	0.423459	0.29458	114366	1.01785	0.169641	114366
	114395	0.107616	0.394593	114397	0.568883	0.325076	114395	0.706703	0	114395	0.263111	0.350815	114395	0.307334	0	114395	0.5386	0	114395	0.357155	0	114395	0.393504	0	114395	0.328127	0.234377	114395	0.341054	0.292332	114395	0.805302	0	114395	0.287329	0.59062	114395	0.277236	0	114395	0	0.485376	114395	0.165701	0.276169	114395	0.433528	0.150792	114395
	114397	0.125552	0.376657	114408	0.670469	0.284441	114397	0.747086	0	114397	0.263111	0.350815	114397	0.307334	0	114397	0.600746	0	114397	0.357155	0	114397	0.415366	0	114397	0.343753	0.218752	114397	0.357294	0.292332	114397	0.821092	0	114397	0.287329	0.59062	114397	0.277236	0	114397	0	0.485376	114397	0.165701	0.276169	114397	0.433528	0.150792	114397
	114408	0.143488	0.376657	114452	0.406345	0.711104	114408	0.888426	0	114408	0.263111	0.350815	114408	0.307334	0	114408	0.662892	0	114408	0.441191	0	114408	0.590256	0	114408	0.343753	0.187501	114408	0.389776	0.227369	114408	0.900043	0	114408	0.319254	0.558694	114408	0.341214	0	114408	0	0.453018	114408	0.202524	0.257758	114408	0.433528	0.150792	114408
	114452	0	0.591889	114454	0.406345	0.711104	114452	1.13072	0	114452	0	0.684089	114452	0	0.266356	114452	0.372877	0.600746	114452	0.399173	0.273118	114452	0.437227	0.196752	114452	0	0.656255	114452	0	0.828273	114452	0.457917	0.757931	114452	0	0.989687	114452	0.213259	0.319888	114452	0	0.388301	114452	0.29458	0.239346	114452	0.0942452	0.603169	114452
	114454	0	0.591889	114465	0.406345	0.81269	114454	1.13072	0	114454	0	0.666548	114454	0	0.266356	114454	0.372877	0.600746	114454	0.399173	0.273118	114454	0.459088	0.196752	114454	0	0.656255	114454	0	0.812033	114454	0.457917	0.757931	114454	0	0.989687	114454	0.213259	0.319888	114454	0	0.388301	114454	0.29458	0.239346	114454	0.0942452	0.603169	114454
	114465	0	0.753313	114485	0.386028	0.629835	114465	1.09034	0	114465	0	0.841956	114465	0	0.430267	114465	0.372877	0.662892	114465	0.399173	0.273118	114465	0.459088	0.218613	114465	0	0.750006	114465	0	0.909477	114465	0.473707	0.963204	114465	0	1.0695	114465	0.255911	0.554473	114465	0	0.420659	114465	0.29458	0.257758	114465	0.113094	0.735112	114465
	114485	0	0.663633	114620	0.406345	1.62538	114485	1.31245	0	114485	0	0.754252	114485	0	0.430267	114485	0.393592	0.580031	114485	0.378164	0.252109	114485	0.524672	0.196752	114485	0	0.70313	114485	0	0.893236	114485	0.536868	0.884253	114485	0	0.861986	114485	0.319888	0.575799	114485	0	0.388301	114485	0.312991	0.239346	114485	0.0942452	0.697414	114485
	114620	0	1.36314	114644	0.36571	1.93014	114620	1.55475	1.1913	114620	0	1.47342	114620	0	2.23329	114620	0.476454	1.59508	114620	0.651282	0.819354	114620	0.743286	0.80887	114620	0	1.82814	114620	0	1.98136	114620	0.552658	1.51586	114620	1.13335	0.702359	114620	0.597125	1.49281	114620	0	0.776602	114620	0.644394	0.773273	114620	0.150792	2.05454	114620
	114644	0	1.38107	114679	0.325076	2.07236	114644	1.33264	1.37302	114644	0	1.64883	114644	0	2.29476	114644	0.414308	1.82295	114644	0.6933	0.861373	114644	0.765147	0.940038	114644	0	2.01564	114644	0	2.17625	114644	0.631609	1.56323	114644	1.29298	0.750247	114644	0.618451	1.47149	114644	0	0.857498	114644	0.607572	0.828507	114644	0.131943	2.05454	114644
	114679	0	1.66805	114698	0.36571	2.09268	114679	1.4336	1.35283	114679	0	1.82424	114679	0	2.43818	114679	0.372877	1.96796	114679	0.609264	0.903391	114679	0.633979	1.00562	114679	0	2.04689	114679	0	2.32241	114679	0.600029	1.80009	114679	1.38875	0.734284	114679	0.639776	1.49281	114679	0	0.825139	114679	0.570749	0.920563	114679	0.113094	1.9603	114679
	114698	0	1.68599	114714	0.386028	2.07236	114698	1.37302	1.45379	114698	0	1.96456	114698	0	2.41769	114698	0.331446	2.07154	114698	0.651282	0.966418	114698	0.48095	0.961899	114698	0	2.07814	114698	0	2.40362	114698	0.552658	1.91062	114698	1.35683	0.893911	114698	0.682428	1.53546	114698	0	0.80896	114698	0.570749	0.88374	114698	0.0942452	2.11109	114698
	114714	0	1.72186	114728	0.386028	2.13331	114714	1.25187	1.63551	114714	0	1.82424	114714	0	2.37672	114714	0.310731	2.03011	114714	0.546236	0.987427	114714	0.459088	0.918176	114714	0	1.92189	114714	0	2.40362	114714	0.631609	1.97378	114714	1.40472	0.83006	114714	0.682428	1.62077	114714	0	0.857498	114714	0.44187	0.938974	114714	0.0942452	2.01685	114714
	114728	0	1.81154	114762	0.406345	2.13331	114728	1.31245	1.77685	114728	0	1.8944	114728	0.0204889	2.52014	114728	0.310731	2.1544	114728	0.504218	0.966418	114728	0.524672	0.852592	114728	0	2.06252	114728	0	2.45234	114728	0.600029	2.08431	114728	1.46857	0.877948	114728	0.661102	1.7274	114728	0	0.825139	114728	0.405048	0.920563	114728	0.0565471	1.97915	114728
	114762	0	1.59631	114986	0.446979	2.4787	114762	1.31245	1.83743	114762	0	2.12243	114762	0	2.45867	114762	0.290015	1.8851	114762	0.483209	0.9244	114762	0.568395	0.874454	114762	0	2.17189	114762	0	2.41986	114762	0.631609	2.05273	114762	1.43664	0.973725	114762	0.554473	1.83403	114762	0	0.760422	114762	0.44187	0.957386	114762	0.0376981	1.998	114762
	114986	0	1.57837	115127	0.325076	2.2349	114986	1.17111	1.85762	114986	0	1.91194	114986	0	2.06938	114986	0.476454	1.76081	114986	0.504218	1.00844	114986	0.612118	1.07121	114986	0.0156251	1.93751	114986	0.0162407	2.27369	114986	0.536868	1.87904	114986	1.21317	1.03758	114986	0.72508	1.91933	114986	0	0.873677	114986	0.478693	1.08626	114986	0.18849	1.63987	114986
	115127	0.017936	1.65011	115183	0.284441	2.01141	115127	1.17111	1.4336	115127	0	1.87686	115127	0	2.11036	115127	0.559315	1.28435	115127	0.588255	1.02945	115127	0.612118	0.918176	115127	0	1.93751	115127	0	2.3549	115127	0.489497	1.80009	115127	1.10143	1.05354	115127	0.597125	1.68474	115127	0	0.728064	115127	0.515515	0.754862	115127	0.150792	1.75296	115127
	115183	0	1.50663	115351	0.203172	2.11299	115183	1.21149	1.41341	115183	0	1.96456	115183	0	2.2128	115183	0.476454	1.40865	115183	0.525227	1.05045	115183	0.677702	0.787008	115183	0	1.93751	115183	0	2.5985	115183	0.552658	1.68955	115183	1.3249	0.893911	115183	0.533147	1.79137	115183	0	0.711885	115183	0.478693	0.699628	115183	0.169641	2.01685	115183
	115351	0	1.32727	115547	0.507931	2.05204	115351	1.11053	1.4336	115351	0	1.96456	115351	0	2.11036	115351	0.476454	1.55365	115351	0.357155	1.00844	115351	0.568395	0.918176	115351	0	2.07814	115351	0	2.45234	115351	0.584239	1.6106	115351	1.42068	0.909874	115351	0.490495	1.8127	115351	0	0.647168	115351	0.515515	0.644394	115351	0.0942452	2.05454	115351
	115547	0	1.5425	115585	0.446979	2.03172	115547	1.27206	1.41341	115547	0	2.01719	115547	0	2.04889	115547	0.497169	1.51222	115547	0.420182	1.07146	115547	0.765147	0.612118	115547	0	2.20314	115547	0	2.30617	115547	0.584239	1.76851	115547	1.38875	0.893911	115547	0.511821	1.7274	115547	0	0.630989	115547	0.478693	0.773273	115547	0.018849	1.998	115547
	115585	0	1.52456	115623	0.467297	2.09268	115585	1.33264	1.4336	115585	0	1.91194	115585	0.0204889	2.17183	115585	0.5386	1.51222	115585	0.399173	1.00844	115585	0.546534	0.743286	115585	0.0156251	2.09377	115585	0	2.33865	115585	0.600029	1.80009	115585	1.53242	0.893911	115585	0.533147	1.74872	115585	0	0.630989	115585	0.460281	0.662805	115585	0.018849	1.82836	115585
	115623	0	1.50663	115632	0.487614	2.05204	115623	1.37302	1.31245	115623	0	1.85932	115623	0	2.06938	115623	0.580031	1.59508	115623	0.483209	0.903391	115623	0.568395	0.787008	115623	0	1.87501	115623	0	2.25745	115623	0.6474	1.87904	115623	1.51646	0.798135	115623	0.511821	1.68474	115623	0	0.760422	115623	0.497104	0.718039	115623	0.018849	1.75296	115623
	115632	0	1.48869	115736	0.467297	2.15363	115632	1.29226	1.33264	115632	0	1.82424	115632	0	2.0284	115632	0.600746	1.40865	115632	0.483209	0.903391	115632	0.568395	0.765147	115632	0	1.85939	115632	0	2.25745	115632	0.66319	1.91062	115632	1.54838	0.750247	115632	0.469169	1.59944	115632	0	0.760422	115632	0.515515	0.699628	115632	0.018849	1.69641	115632
	115736	0.017936	1.41695	116011	0.568883	1.82855	115736	0.868235	1.4336	115736	0	1.8067	115736	0	1.844	115736	0.725038	1.65723	115736	0.651282	1.30256	115736	0.743286	0.80887	115736	0	2.00002	115736	0	2.14377	115736	0.568448	1.59481	115736	1.3249	0.893911	115736	0.490495	1.898	115736	0	0.873677	115736	0.625983	0.902152	115736	0	1.63987	115736
	116011	0	1.43488	116224	0.446979	1.97077	116011	1.35283	1.4336	116011	0	1.59621	116011	0	1.78254	116011	0.497169	1.82295	116011	0.525227	1.11348	116011	0.502811	0.633979	116011	0	1.82814	116011	1.83519	0.438498	116011	0.473707	2.17905	116011	1.1972	0.973725	116011	0.469169	2.04728	116011	0	1.06783	116011	0.478693	0.846918	116011	0.018849	1.56447	116011
	116224	0	1.38107	116232	0.467297	1.95046	116224	1.09034	1.27206	116224	0	1.66637	116224	0	1.74156	116224	0.621461	1.74009	116224	0.504218	0.987427	116224	0.612118	0.568395	116224	0	1.79689	116224	1.59158	0.389776	116224	0.426336	2.00536	116224	1.21317	1.08546	116224	0.426518	1.98331	116224	0	0.938394	116224	0.423459	0.902152	116224	0.131943	1.79066	116224
	116232	0	1.38107	116382	0.528248	2.05204	116232	1.13072	1.33264	116232	0	1.70145	116232	0	1.76205	116232	0.621461	1.71938	116232	0.483209	0.966418	116232	0.568395	0.590256	116232	0	1.87501	116232	1.60782	0.406016	116232	0.442127	2.05273	116232	1.18124	1.0695	116232	0.383866	1.98331	116232	0	0.906035	116232	0.44187	0.902152	116232	0.131943	1.84721	116232
	116382	0	1.38107	116479	0.528248	1.84887	116382	1.02977	1.25187	116382	0	1.57867	116382	0	1.72107	116382	0.559315	1.71938	116382	0.483209	1.19752	116382	0.502811	0.743286	116382	0	2.17189	116382	1.93264	0.535942	116382	0.584239	2.14747	116382	1.35683	1.29298	116382	0.554473	1.85535	116382	0	0.906035	116382	0.625983	0.754862	116382	0.113094	1.69641	116382
	116479	0	1.3452	116641	0.507931	1.97077	116479	1.02977	1.25187	116479	0	1.40326	116479	0	1.86449	116479	0.559315	1.67795	116479	0.273118	1.09247	116479	0.677702	0.874454	116479	0.0156251	1.96876	116479	2.03008	0.438498	116479	0.568448	1.87904	116479	1.51646	1.1972	116479	0.639776	1.79137	116479	0	0.80896	116479	0.515515	0.73645	116479	0.131943	1.60217	116479
	116641	0	1.57837	116887	0.446979	1.93014	116641	0.989384	1.15092	116641	0	1.28047	116641	0	1.92596	116641	0.476454	1.78152	116641	0.483209	0.798345	116641	0.568395	1.04934	116641	0	2.03127	116641	1.80271	0.406016	116641	0.505287	2.02115	116641	1.29298	0.893911	116641	0.533147	1.70607	116641	0	0.792781	116641	0.58916	1.03103	116641	0.113094	1.48907	116641
	116887	0	1.45282	116946	0.507931	2.13331	116887	1.04996	1.39321	116887	0	1.78916	116887	0	2.08987	116887	0.517884	1.82295	116887	0.525227	1.1555	116887	0.677702	0.918176	116887	0	1.68751	116887	1.81895	0.422257	116887	0.473707	1.67376	116887	1.40472	0.909874	116887	0.426518	1.8127	116887	0	0.857498	116887	0.44187	0.865329	116887	0.0753961	1.9226	116887
	116946	0	1.52456	117035	0.528248	2.33648	116946	1.07015	1.41341	116946	0	1.66637	116946	0	1.82351	116946	0.517884	1.67795	116946	0.504218	0.861373	116946	0.765147	0.743286	116946	0	1.84376	116946	1.78647	0.389776	116946	0.363175	1.65797	116946	1.56434	0.861986	116946	0.405192	1.74872	116946	0	0.647168	116946	0.478693	0.73645	116946	0.0942452	2.01685	116946
	117035	0	1.57837	117055	0.446979	2.45839	117035	1.02977	1.45379	117035	0	2.10489	117035	0	1.68009	117035	0.497169	1.69866	117035	0.378164	1.11348	117035	0.677702	0.896315	117035	0	1.59376	117035	1.68903	0.324813	117035	0.552658	1.68955	117035	1.26105	0.941799	117035	0.554473	2.04728	117035	0	0.61481	117035	0.497104	0.607572	117035	0.0942452	1.69641	117035
	117055	0	1.52456	117295	0.406345	1.99109	117055	1.11053	1.41341	117055	0	2.22767	117055	0	1.61863	117055	0.414308	1.71938	117055	0.483209	1.07146	117055	0.787008	0.852592	117055	0	1.64064	117055	1.73775	0.406016	117055	0.600029	1.75272	117055	1.21317	0.909874	117055	0.533147	1.94066	117055	0	0.630989	117055	0.478693	0.533927	117055	0.0753961	1.77181	117055
	117295	0	1.39901	117376	0.36571	1.82855	117295	1.13072	1.00958	117295	0	1.82424	117295	0	1.20885	117295	0.372877	1.71938	117295	0.399173	0.966418	117295	0.830731	0.80887	117295	0	1.67189	117295	1.72151	0.470979	117295	0.457917	1.83167	117295	1.21317	0.861986	117295	0.341214	1.68474	117295	0	0.954573	117295	0.349814	0.570749	117295	0.0565471	1.75296	117295
	117376	0	1.27346	117476	0.548566	1.80823	117376	1.07015	1.17111	117376	0	1.54359	117376	0	1.55716	117376	0.455738	1.53294	117376	0.399173	0.777336	117376	0.612118	0.80887	117376	0	1.64064	117376	1.70527	0.552182	117376	0.489497	1.80009	117376	1.48453	0.798135	117376	0.490495	1.66342	117376	0	0.80896	117376	0.386636	0.662805	117376	0.0753961	1.90375	117376
	117476	0	1.05823	117992	0.36571	2.17395	117476	1.13072	1.1913	117476	0	1.8067	117476	0	1.68009	117476	0.580031	1.30507	117476	0.399173	1.05045	117476	0.65584	0.896315	117476	0	2.03127	117476	1.54286	0.406016	117476	0.473707	1.95799	117476	1.27702	0.782172	117476	0.319888	1.53546	117476	0	0.550093	117476	0.405048	0.644394	117476	0.0565471	1.80951	117476
	117992	0	1.3452	118196	0.467297	2.2349	117992	0.989384	1.41341	117992	0	1.91194	117992	0	2.37672	117992	0.642177	1.6158	117992	0.441191	0.903391	117992	0.721424	0.765147	117992	0	2.15627	117992	1.88392	0.357294	117992	0.631609	2.00536	117992	1.22913	0.941799	117992	0.319888	1.74872	117992	0.0161792	0.728064	117992	0.460281	0.58916	117992	0.113094	1.75296	117992
	118196	0	1.47075	118342	0.36571	2.4787	118196	1.15092	1.51436	118196	0	2.24522	118196	0	2.29476	118196	0.517884	1.47079	118196	0.4622	0.903391	118196	0.65584	0.80887	118196	0	1.78126	118196	1.81895	0.617145	118196	0.552658	1.95799	118196	1.26105	0.893911	118196	0.36254	1.79137	118196	0.0161792	0.938394	118196	0.478693	0.681217	118196	0.0753961	1.84721	118196
	118342	0	1.75773	118354	0.386028	2.41775	118342	1.41341	1.29226	118342	0	1.68391	118342	0	1.94645	118342	0.559315	1.65723	118342	0.294127	0.9244	118342	0.48095	0.918176	118342	0	1.79689	118342	1.85143	0.633386	118342	0.394756	1.91062	118342	1.27702	0.973725	118342	0.575799	1.70607	118342	0	0.566272	118342	0.58916	0.73645	118342	0.113094	1.69641	118342
	118354	0	1.75773	118412	0.426662	2.2349	118354	1.57494	1.21149	118354	0	1.77162	118354	0	2.08987	118354	0.517884	1.59508	118354	0.315136	0.966418	118354	0.459088	0.961899	118354	0	1.73439	118354	1.77023	0.633386	118354	0.394756	1.87904	118354	1.24509	0.941799	118354	0.575799	1.66342	118354	0	0.582451	118354	0.625983	0.754862	118354	0.169641	1.69641	118354
	118412	0	2.00883	118631	0.386028	2.05204	118412	1.49417	1.04996	118412	0	1.84178	118412	0	1.94645	118412	0.476454	1.49151	118412	0.315136	1.00844	118412	0.612118	0.940038	118412	0.0156251	1.48439	118412	1.67279	0.584664	118412	0.394756	2.11589	118412	1.1972	0.861986	118412	0.618451	1.74872	118412	0	0.61481	118412	0.607572	0.73645	118412	0.0942452	1.60217	118412
	118631	0	1.63218	118719	0.345393	1.68633	118631	1.11053	1.04996	118631	0	1.31556	118631	0	1.59814	118631	0.559315	1.30507	118631	0.378164	1.1555	118631	0.371643	0.677702	118631	0	1.60939	118631	1.52662	0.552182	118631	0.505287	1.57902	118631	1.3249	0.76621	118631	0.319888	1.45016	118631	0	0.970752	118631	0.625983	0.718039	118631	0.169641	1.50792	118631
	118719	0	1.39901	118802	0.36571	1.8895	118719	1.02977	1.23168	118719	0	1.24539	118719	0	1.74156	118719	0.497169	1.16006	118719	0.420182	1.00844	118719	0.371643	0.633979	118719	0	1.78126	118719	1.4779	0.406016	118719	0.521078	1.73693	118719	1.34087	0.702359	118719	0.319888	1.42883	118719	0	0.776602	118719	0.58916	0.625983	118719	0.131943	1.22519	118719
	118802	0	1.36314	119105	0.406345	2.01141	118802	1.00958	1.29226	118802	0.0175407	1.10507	118802	0	1.49569	118802	0.559315	1.30507	118802	0.378164	1.02945	118802	0.371643	0.524672	118802	0	1.92189	118802	1.5591	0.308572	118802	0.410546	1.72114	118802	1.3249	0.941799	118802	0.426518	1.34353	118802	0	0.857498	118802	0.754862	0.349814	118802	0.0376981	1.48907	118802
	119105	0	1.43488	119474	0.345393	1.99109	119105	0.949001	1.35283	119105	0	1.75407	119105	0	1.68009	119105	0.725038	1.76081	119105	0.420182	0.987427	119105	0.546534	0.80887	119105	0.0156251	2.00002	119105	1.49414	0.454738	119105	0.505287	2.27379	119105	1.27702	1.05354	119105	0.490495	1.79137	119105	0	0.695706	119105	0.865329	0.644394	119105	0.169641	1.80951	119105
	119474	0	1.52456	119587	0.467297	2.03172	119474	1.23168	1.15092	119474	0.0175407	1.63129	119474	0	2.11036	119474	0.517884	2.03011	119474	0.4622	0.6933	119474	0.633979	0.721424	119474	0	2.04689	119474	2.06256	0.568423	119474	0.726351	1.9422	119474	1.37279	1.02161	119474	0.639776	1.98331	119474	0	1.06783	119474	0.938974	0.44187	119474	0.0942452	1.80951	119474
	119587	0	1.43488	119638	0.528248	2.03172	119587	1.35283	1.07015	119587	0	1.45588	119587	0	2.00791	119587	0.290015	1.74009	119587	0.378164	0.840364	119587	0.524672	0.896315	119587	0	1.82814	119587	1.64031	0.470979	119587	0.69477	1.72114	119587	1.43664	0.893911	119587	0.426518	1.70607	119587	0	0.663347	119587	0.754862	0.405048	119587	0.0565471	1.30058	119587
	119638	0	1.23759	119779	0.690786	1.68633	119638	1.09034	1.09034	119638	0	1.52604	119638	0	2.0284	119638	0.414308	1.49151	119638	0.294127	0.819354	119638	0.502811	0.721424	119638	0	1.82814	119638	1.5591	0.422257	119638	0.710561	1.84746	119638	1.38875	1.00565	119638	0.490495	1.62077	119638	0	0.679526	119638	0.625983	0.312991	119638	0.113094	1.20634	119638
	119779	0	1.3452	120133	0.36571	1.56443	119779	0.908618	1.00958	119779	0	1.24539	119779	0	2.0284	119779	0.207154	1.30507	119779	0.273118	0.672291	119779	0.612118	0.590256	119779	0	1.79689	119779	1.3967	0.357294	119779	0.457917	1.46849	119779	1.11739	0.76621	119779	0.533147	1.64209	119779	0	0.744243	119779	0.773273	0.368225	119779	0.0565471	1.33828	119779
	120133	0	1.3452	120174	0.446979	1.68633	120133	0.969192	1.27206	120133	0	1.15769	120133	0	1.6596	120133	0.352161	1.45008	120133	0.336145	0.777336	120133	0.721424	0.677702	120133	0	1.73439	120133	1.75399	0.324813	120133	0.347385	1.43691	120133	1.1972	0.798135	120133	0.277236	1.3222	120133	0	0.792781	120133	0.773273	0.497104	120133	0.0942452	1.41368	120133
	120174	0	1.41695	120341	0.568883	2.11299	120174	0.969192	1.39321	120174	0	1.21031	120174	0	1.70058	120174	0.414308	1.38793	120174	0.420182	0.903391	120174	0.721424	0.699563	120174	0	1.59376	120174	1.78647	0.422257	120174	0.394756	1.43691	120174	1.38875	0.76621	120174	0.36254	1.55679	120174	0	0.728064	120174	0.662805	0.515515	120174	0.0753961	1.43253	120174
	120341	0	1.50663	120342	0.568883	2.11299	120341	1.07015	1.21149	120341	0	1.19277	120341	0	1.61863	120341	0.372877	1.09791	120341	0.315136	0.819354	120341	0.502811	0.415366	120341	0	1.79689	120341	1.77023	0.470979	120341	0.347385	1.46849	120341	1.13335	0.925837	120341	0.575799	1.66342	120341	0	0.663347	120341	0.625983	0.423459	120341	0.018849	1.09324	120341
	120342	0	1.50663	120858	0.548566	2.25521	120342	1.09034	1.21149	120342	0	1.19277	120342	0	1.61863	120342	0.352161	1.09791	120342	0.315136	0.819354	120342	0.502811	0.415366	120342	0	1.79689	120342	1.80271	0.454738	120342	0.347385	1.46849	120342	1.13335	0.925837	120342	0.575799	1.66342	120342	0	0.663347	120342	0.625983	0.423459	120342	0.018849	1.09324	120342
	120858	0	1.52456	121150	0.406345	2.31617	120858	1.21149	1.11053	120858	0	1.64883	120858	0	1.78254	120858	0.331446	1.63651	120858	0.378164	1.32357	120858	0.677702	0.568395	120858	0	2.46877	120858	1.44542	0.584664	120858	0.536868	1.91062	120858	1.46857	1.11739	120858	0.426518	1.45016	120858	0	0.825139	120858	0.73645	0.460281	120858	0.0753961	1.69641	120858
	121150	0	1.45282	121210	0.386028	2.17395	121150	1.31245	1.41341	121150	0	1.87686	121150	0	2.04889	121150	0.600746	1.49151	121150	0.315136	0.903391	121150	0.677702	0.852592	121150	0	1.93751	121150	1.52662	0.552182	121150	0.489497	1.86325	121150	1.22913	1.05354	121150	0.36254	1.55679	121150	0	0.630989	121150	0.662805	0.644394	121150	0.113094	1.77181	121150
	121210	0	1.63218	122182	0.304759	1.80823	121210	1.11053	1.31245	121210	0	1.85932	121210	0	2.00791	121210	0.8079	1.49151	121210	0.273118	0.903391	121210	0.590256	0.765147	121210	0	2.01564	121210	1.4779	0.519701	121210	0.552658	1.80009	121210	1.1972	0.925837	121210	0.298562	1.68474	121210	0	0.550093	121210	0.681217	0.570749	121210	0.113094	1.62102	121210
	122182	0.699505	0.538081	122194	0.345393	1.78792	122182	1.13072	1.27206	122182	0	1.61375	122182	0	1.92596	122182	0.393592	1.6158	122182	0.546236	0.945409	122182	0.590256	0.98376	122182	0	1.67189	122182	1.44542	0.470979	122182	0.347385	1.59481	122182	1.0695	0.877948	122182	0.618451	1.36486	122182	0	0.744243	122182	0.773273	0.29458	122182	0.0753961	1.84721	122182
	122194	0.663633	0.538081	122386	0.609517	1.95046	122194	1.17111	1.25187	122194	0.0175407	1.66637	122194	0	2.00791	122194	0.393592	1.55365	122194	0.567245	1.02945	122194	0.568395	1.02748	122194	0	1.71876	122194	1.4779	0.438498	122194	0.363175	1.64218	122194	1.21317	0.909874	122194	0.618451	1.42883	122194	0	0.760422	122194	0.699628	0.331403	122194	0.0942452	1.84721	122194
	122386	0.771249	0.573953	122393	0.609517	1.95046	122386	1.49417	1.47398	122386	0	1.82424	122386	0	2.0284	122386	0.393592	1.32578	122386	0.399173	0.777336	122386	0.568395	0.765147	122386	0	2.01564	122386	1.60782	0.308572	122386	0.568448	1.65797	122386	1.56434	0.846023	122386	0.490495	1.57812	122386	0	0.970752	122386	0.791684	0.478693	122386	0.0376981	1.86605	122386
	122393	0.771249	0.573953	122563	0.528248	1.8895	122393	1.49417	1.41341	122393	0	1.84178	122393	0	1.90547	122393	0.393592	1.36721	122393	0.399173	0.756327	122393	0.568395	0.699563	122393	0	2.07814	122393	1.59158	0.276091	122393	0.536868	1.62639	122393	1.58031	0.798135	122393	0.490495	1.66342	122393	0	0.906035	122393	0.828507	0.460281	122393	0.0376981	1.9603	122393
	122563	0	1.07616	122778	0.467297	1.58474	122563	1.07015	1.39321	122563	0	1.4208	122563	0	1.82351	122563	0.352161	1.32578	122563	0.483209	0.882382	122563	0.590256	0.699563	122563	0	2.00002	122563	1.72151	0.357294	122563	0.426336	1.86325	122563	1.29298	0.861986	122563	0.426518	1.94066	122563	0	0.873677	122563	0.810095	0.368225	122563	0.0942452	1.58332	122563
	122778	0	1.0941	122867	0.446979	1.78792	122778	0.928809	1.41341	122778	0	1.75407	122778	0	1.6596	122778	0.331446	1.16006	122778	0.315136	0.714309	122778	0.568395	0.459088	122778	0	1.89064	122778	1.72151	0.341054	122778	0.284224	1.51586	122778	0.893911	0.973725	122778	0.405192	1.91933	122778	0	0.792781	122778	0.460281	0.386636	122778	0.0565471	1.26289	122778
	122867	0	1.00442	122872	0.426662	1.78792	122867	1.00958	1.35283	122867	0	1.87686	122867	0.0204889	1.88498	122867	0.352161	1.18078	122867	0.441191	0.714309	122867	0.546534	0.459088	122867	0	1.60939	122867	1.52662	0.373535	122867	0.331595	1.48428	122867	0.989687	0.861986	122867	0.490495	1.47149	122867	0	0.711885	122867	0.405048	0.349814	122867	0.0376981	0.961301	122867
	122872	0	0.986481	123001	0.548566	2.03172	122872	0.989384	1.33264	122872	0	1.78916	122872	0	1.88498	122872	0.352161	1.13935	122872	0.4622	0.756327	122872	0.590256	0.524672	122872	0	1.65626	122872	1.60782	0.373535	122872	0.347385	1.50007	122872	1.00565	0.83006	122872	0.447843	1.47149	122872	0	0.825139	122872	0.405048	0.386636	122872	0.0376981	1.05555	122872
	123001	0	1.18378	123248	0.650152	1.58474	123001	1.07015	1.41341	123001	0	1.75407	123001	0	1.78254	123001	0.497169	1.18078	123001	0.441191	0.819354	123001	0.371643	0.633979	123001	0	1.68751	123001	1.59158	0.454738	123001	0.347385	1.64218	123001	1.26105	1.08546	123001	0.490495	1.3222	123001	0	0.938394	123001	0.681217	0.368225	123001	0.113094	1.24404	123001
	123248	0	1.21965	123295	0.568883	1.68633	123248	1.27206	1.49417	123248	0	1.84178	123248	0	1.88498	123248	0.497169	1.45008	123248	0.420182	0.903391	123248	0.371643	1.00562	123248	0	1.43751	123248	1.70527	0.406016	123248	0.473707	1.64218	123248	1.48453	0.76621	123248	0.469169	1.3222	123248	0	0.679526	123248	0.754862	0.423459	123248	0.0565471	1.65872	123248
	123295	0	1.36314	123494	0.467297	1.52379	123295	1.39321	1.27206	123295	0	1.68391	123295	0	2.04889	123295	0.497169	1.40865	123295	0.399173	0.819354	123295	0.393504	0.918176	123295	0	1.45314	123295	1.70527	0.519701	123295	0.457917	1.67376	123295	1.38875	0.782172	123295	0.447843	1.38618	123295	0	0.630989	123295	0.699628	0.423459	123295	0.113094	1.60217	123295
	123494	0	0.968545	123784	0.284441	2.2349	123494	1.15092	1.02977	123494	0	1.66637	123494	0	1.92596	123494	0.497169	1.57437	123494	0.294127	0.819354	123494	0.32792	0.918176	123494	0	1.53126	123494	1.46166	0.373535	123494	0.442127	1.72114	123494	1.16528	0.782172	123494	0.490495	1.42883	123494	0	0.59863	123494	0.754862	0.276169	123494	0.226188	1.60217	123494
	123784	0	1.14791	123849	0.243807	2.11299	123784	1.29226	1.07015	123784	0	1.3331	123784	0	1.41374	123784	0.559315	1.42936	123784	0.420182	0.882382	123784	0.415366	0.65584	123784	0	1.93751	123784	1.31549	0.422257	123784	0.394756	1.51586	123784	0.893911	0.798135	123784	0.341214	1.1516	123784	0	0.938394	123784	0.386636	0.29458	123784	0.0942452	1.26289	123784
	123849	0	1.05823	123908	0.406345	2.17395	123849	1.39321	1.17111	123849	0.0175407	1.35064	123849	0	1.72107	123849	0.5386	1.38793	123849	0.441191	1.09247	123849	0.393504	0.677702	123849	0	1.68751	123849	1.52662	0.535942	123849	0.505287	1.46849	123849	1.03758	0.846023	123849	0.383866	1.36486	123849	0	0.857498	123849	0.625983	0.184113	123849	0.0376981	1.47022	123849
	123908	0	1.0941	124050	0.507931	1.23935	123908	1.27206	1.21149	123908	0	1.68391	123908	0	1.86449	123908	0.683607	1.18078	123908	0.504218	1.09247	123908	0.612118	0.633979	123908	0	1.76564	123908	1.73775	0.470979	123908	0.457917	1.53165	123908	1.3249	0.893911	123908	0.405192	1.62077	123908	0	0.776602	123908	0.73645	0.202524	123908	0.113094	1.56447	123908
	124050	0	1.14791	124665	0.467297	1.66601	124050	1.49417	1.13072	124050	0	1.35064	124050	0	1.22934	124050	0.745754	1.0772	124050	0.357155	0.777336	124050	0.590256	0.699563	124050	0	1.35939	124050	1.88392	0.357294	124050	0.410546	1.10532	124050	1.43664	0.861986	124050	0.469169	1.62077	124050	0	0.59863	124050	0.828507	0.29458	124050	0.0942452	1.45138	124050
	124665	0	1.0941	124677	0.487614	1.72697	124665	1.37302	0.969192	124665	0	1.56113	124665	0	1.27031	124665	0.600746	1.3465	124665	0.441191	0.6933	124665	0.502811	0.568395	124665	0	1.87501	124665	1.98136	0.568423	124665	0.426336	1.70535	124665	1.59627	0.718321	124665	0.426518	1.19425	124665	0	0.776602	124665	0.810095	0.478693	124665	0.0565471	1.48907	124665
	124677	0	1.11203	124732	0.507931	1.97077	124677	1.31245	1.00958	124677	0	1.68391	124677	0	1.37276	124677	0.559315	1.38793	124677	0.420182	0.777336	124677	0.48095	0.677702	124677	0	1.98439	124677	1.93264	0.584664	124677	0.426336	1.57902	124677	1.53242	0.76621	124677	0.469169	1.19425	124677	0	0.841318	124677	0.865329	0.497104	124677	0.0565471	1.52677	124677
	124732	0	1.04029	125001	0.36571	2.27553	124732	1.33264	0.969192	124732	0	1.77162	124732	0	1.63911	124732	0.600746	1.38793	124732	0.483209	0.819354	124732	0.437227	0.765147	124732	0	2.17189	124732	1.81895	0.665867	124732	0.473707	1.53165	124732	1.46857	0.718321	124732	0.469169	1.21558	124732	0	0.825139	124732	0.88374	0.478693	124732	0.113094	1.71526	124732
	125001	0	1.20171	126802	0.345393	2.07236	125001	1.4336	1.11053	125001	0	1.63129	125001	0	1.90547	125001	0.559315	1.51222	125001	0.588255	1.19752	125001	0.48095	0.612118	125001	0	2.07814	125001	1.54286	0.422257	125001	0.584239	1.9422	125001	1.26105	0.925837	125001	0.639776	1.8127	125001	0	0.679526	125001	0.699628	0.497104	125001	0.150792	1.48907	125001
	126802	0	1.45282	128224	0.386028	1.8895	126802	0.969192	1.41341	126802	0	1.92948	126802	0.0204889	1.98743	126802	0.559315	1.65723	126802	0.441191	1.00844	126802	0.633979	0.765147	126802	0	1.89064	126802	1.75399	0.48722	126802	2.60539	0	126802	1.30894	0.973725	126802	0.469169	2.04728	126802	0	0.630989	126802	0.773273	0.570749	126802	0.18849	2.07339	126802
	128224	0	1.39901	130242	0.386028	2.2349	128224	0.868235	1.17111	128224	0.333274	1.21031	128224	0	1.78254	128224	0.352161	1.36721	128224	0.336145	0.882382	128224	0.546534	0.568395	128224	0	1.79689	128224	1.38046	0.276091	128224	2.00536	0	128224	1.54838	1.03758	128224	0.575799	1.62077	128224	0.436838	0.275046	128224	0.773273	0.644394	128224	0.0942452	1.71526	128224
	130242	0	1.00442	130372	0.487614	1.74728	130242	1.1913	1.31245	130242	0.491141	1.05244	130242	0	1.844	130242	0.455738	1.45008	130242	0.441191	0.966418	130242	0.787008	0.961899	130242	0	1.68751	130242	1.29925	0.519701	130242	0.521078	1.46849	130242	1.26105	0.83006	130242	0.341214	1.70607	130242	0.744243	0.226509	130242	0.718039	0.423459	130242	0.113094	1.90375	130242
	130372	0	1.18378	130462	0.507931	2.03172	130372	1.15092	1.33264	130372	0.578845	1.3331	130372	0	1.90547	130372	0.642177	1.90581	130372	0.399173	0.987427	130372	0.677702	0.918176	130372	0	1.82814	130372	1.52662	0.422257	130372	0.394756	1.51586	130372	1.43664	0.893911	130372	0.383866	1.70607	130372	0.630989	0.275046	130372	0.791684	0.552338	130372	0.113094	2.28073	130372
	130462	0	1.27346	130940	0.446979	2.17395	130462	1.21149	1.35283	130462	0.491141	1.15769	130462	0.0204889	1.90547	130462	0.580031	1.67795	130462	0.4622	1.17651	130462	0.743286	0.918176	130462	0	1.90626	130462	1.72151	0.649626	130462	0.473707	1.68955	130462	1.29298	0.973725	130462	0.447843	1.70607	130462	0.550093	0.21033	130462	0.73645	0.497104	130462	0.0753961	2.26188	130462
	130940	0	1.63218	133715	0.345393	2.07236	130940	1.04996	1.00958	130940	0.596385	0.912119	130940	0	1.844	130940	0.517884	1.32578	130940	0.525227	0.630273	130940	0.546534	0.940038	130940	0.0156251	2.10939	130940	1.86768	0.48722	130940	0.568448	1.89483	130940	1.14931	1.0695	130940	0.447843	2.04728	130940	0.501555	0.291226	130940	0.846918	0.368225	130940	0.0565471	1.71526	130940
	133715	0.735377	0.520145	136159	0.507931	1.86919	133715	2.24126	0	133715	0.456059	1.01736	133715	0	1.53667	133715	0.393592	1.28435	133715	0.441191	0.861373	133715	0.415366	1.00562	133715	0	1.70314	133715	1.51038	0.373535	133715	0.600029	1.76851	133715	1.42068	0.941799	133715	0.36254	1.51414	133715	0.566272	0.226509	133715	0.58916	0.552338	133715	0.0753961	1.47022	133715
	136159	0.735377	0.753313	137654	0.36571	2.09268	136159	2.52394	0	136159	0.403437	1.40326	136159	0	1.80303	136159	0.642177	1.6158	136159	0.378164	0.798345	136159	0.568395	0.830731	136159	0	2.06252	136159	1.5591	0.519701	136159	0.457917	1.86325	136159	1.53242	0.941799	136159	0.341214	1.87668	136159	0.420659	0.275046	136159	0.754862	0.533927	136159	0.0565471	1.63987	136159
	137654	1.02235	0.645697	138504	0.426662	2.19426	137654	2.44317	0	137654	0.526222	1.3331	137654	0	2.0284	137654	0.497169	1.53294	137654	0.315136	1.02945	137654	0.612118	0.80887	137654	0	2.04689	137654	1.70527	0.649626	137654	0.426336	1.68955	137654	1.30894	1.08546	137654	0.639776	1.55679	137654	0.59863	0.161792	137654	0.810095	0.349814	137654	0.0565471	1.71526	137654
	138504	0.950609	0.645697	140656	0.36571	1.90982	138504	2.18068	0	138504	0.596385	1.17523	138504	0	1.76205	138504	0.331446	1.24292	138504	0.441191	0.735318	138504	0.48095	0.721424	138504	0	1.98439	138504	1.33173	0.341054	138504	0.363175	1.48428	138504	1.10143	0.973725	138504	0.469169	1.34353	138504	0.582451	0.242688	138504	0.73645	0.368225	138504	0.0942452	1.77181	138504
	140656	0.860929	0.556017	142304	0.426662	2.07236	140656	1.25187	1.09034	140656	0.543763	1.4208	140656	0	1.76205	140656	0.621461	1.13935	140656	0.399173	0.9244	140656	0.415366	0.765147	140656	0	1.95314	140656	1.23429	0.50346	140656	0.473707	1.75272	140656	1.40472	1.08546	140656	0.469169	1.51414	140656	0.630989	0.21033	140656	0.73645	0.497104	140656	0.0565471	1.48907	140656
	142304	0.771249	0.591889	143347	0.548566	1.72697	142304	1.00958	1.25187	142304	0.561304	1.29802	142304	0	1.61863	142304	0.476454	1.71938	142304	0.357155	0.9244	142304	0.677702	0.546534	142304	0	2.14064	142304	1.67279	0.341054	142304	0.410546	1.70535	142304	1.26105	0.957762	142304	0.36254	1.30088	142304	0.679526	0.242688	142304	0.644394	0.497104	142304	0.0942452	1.65872	142304
	143347	0.842993	0.609825	144297	0.426662	2.25521	143347	1.25187	1.09034	143347	0.578845	1.21031	143347	0	1.72107	143347	0.497169	1.65723	143347	0.483209	0.987427	143347	0.371643	0.699563	143347	0	1.92189	143347	1.57534	0.48722	143347	0.69477	1.98957	143347	1.56434	0.909874	143347	0.447843	1.66342	143347	0.61481	0.177971	143347	0.902152	0.552338	143347	0.169641	1.86605	143347
	144297	0.986481	0.412529	144359	0.487614	2.21458	144297	1.898	0.565362	144297	0.491141	1.24539	144297	0	1.61863	144297	0.414308	1.63651	144297	0.252109	0.798345	144297	0.371643	0.787008	144297	0	2.07814	144297	1.73775	0.665867	144297	0.394756	1.70535	144297	1.30894	0.957762	144297	0.533147	1.53546	144297	0.711885	0.161792	144297	0.533927	0.515515	144297	0.0942452	1.60217	144297
	144359	0.932673	0.466337	144921	0.670469	2.03172	144359	1.91819	0.787469	144359	0.456059	1.10507	144359	0	2.04889	144359	0.435023	1.67795	144359	0.2311	0.9244	144359	0.48095	0.80887	144359	0	2.15627	144359	1.80271	0.730829	144359	0.473707	1.75272	144359	1.18124	1.14931	144359	0.597125	1.55679	144359	0.728064	0.19415	144359	0.552338	0.515515	144359	0.0942452	1.67756	144359
	144921	0.807121	0.556017	145017	0.507931	2.01141	144921	1.73647	0.585554	144921	0.456059	1.17523	144921	0	1.74156	144921	0.331446	1.59508	144921	0.546236	1.05045	144921	0.546534	0.743286	144921	0	1.68751	144921	1.51038	0.535942	144921	0.568448	1.92641	144921	1.26105	0.925837	144921	0.447843	1.64209	144921	0.873677	0.372122	144921	0.773273	0.497104	144921	0.0942452	1.58332	144921
	145017	0.896801	0.448401	145673	0.609517	2.3568	145017	1.6557	0.464405	145017	0.280652	1.22785	145017	0	1.45471	145017	0.435023	1.40865	145017	0.609264	1.13449	145017	0.437227	0.765147	145017	0	1.79689	145017	1.59158	0.422257	145017	0.489497	1.80009	145017	1.42068	0.798135	145017	0.447843	1.38618	145017	0.80896	0.226509	145017	0.791684	0.460281	145017	0.131943	1.75296	145017
	145673	0.807121	0.663633	145735	0.690786	2.13331	145673	1.95858	0.625937	145673	0.420978	1.21031	145673	0	2.04889	145673	0.476454	1.71938	145673	0.441191	1.00844	145673	0.568395	0.699563	145673	0	2.01564	145673	1.59158	0.48722	145673	0.473707	1.80009	145673	1.37279	0.957762	145673	0.575799	1.91933	145673	0.711885	0.145613	145673	0.625983	0.515515	145673	0.0942452	1.54562	145673
	145735	0.896801	0.556017	145988	0.548566	2.21458	145735	1.93838	0.625937	145735	0.543763	1.35064	145735	0	1.94645	145735	0.517884	1.71938	145735	0.504218	0.9244	145735	0.524672	0.677702	145735	0	2.09377	145735	1.72151	0.470979	145735	0.442127	1.51586	145735	1.51646	1.1972	145735	0.618451	1.49281	145735	0.744243	0.177971	145735	0.58916	0.497104	145735	0.0565471	1.48907	145735
	145988	0.753313	0.573953	146420	0.467297	1.68633	145988	1.81724	0.726894	145988	0.526222	1.29802	145988	0	1.92596	145988	0.580031	1.55365	145988	0.336145	0.903391	145988	0.415366	0.612118	145988	0	1.85939	145988	1.38046	0.584664	145988	0.536868	1.84746	145988	1.35683	1.35683	145988	0.554473	1.70607	145988	0.776602	0.19415	145988	0.699628	0.460281	145988	0.0376981	1.54562	145988
	146420	0.771249	0.448401	148115	0.426662	2.11299	146420	1.53455	0.605745	146420	0.350815	1.43834	146420	0	1.94645	146420	0.600746	1.76081	146420	0.441191	0.798345	146420	0.502811	0.546534	146420	0	2.10939	146420	1.4779	0.470979	146420	0.568448	1.91062	146420	1.14931	0.798135	146420	0.490495	1.94066	146420	0.485376	0.145613	146420	0.828507	0.570749	146420	0.150792	1.43253	146420
	148115	0.896801	0.699505	152546	0.345393	2.11299	148115	1.95858	0.868235	148115	0.578845	1.19277	148115	0	2.17183	148115	0.414308	1.45008	148115	0.525227	0.840364	148115	0.590256	0.874454	148115	0	2.00002	148115	2.01384	0.48722	148115	0.489497	2.03694	148115	1.13335	1.03758	148115	0.639776	1.42883	148115	0.582451	0.372122	148115	0.662805	0.386636	148115	0.150792	1.58332	148115
	152546	0.807121	0.663633	154005	0.670469	1.78792	152546	1.09034	0.66632	152546	0.420978	1.45588	152546	0	1.92596	152546	0.600746	1.76081	152546	0.357155	0.987427	152546	0.765147	0.743286	152546	0	1.89064	152546	1.60782	0.730829	152546	0.410546	1.92641	152546	1.11739	1.00565	152546	0.298562	1.79137	152546	0.61481	0.21033	152546	0.938974	0.460281	152546	0.226188	1.73411	152546
	154005	0.914737	0.663633	157998	0.487614	1.78792	154005	0.908618	0.66632	154005	0.420978	1.45588	154005	0	1.61863	154005	0.455738	1.57437	154005	0.525227	0.882382	154005	0.568395	0.80887	154005	0	1.95314	154005	1.93264	0.357294	154005	0.473707	2.05273	154005	1.46857	0.973725	154005	0.575799	1.51414	154005	0.760422	0.129434	154005	0.58916	0.405048	154005	0.0565471	1.37598	154005
	157998	0.896801	0.538081	158141	0.568883	1.95046	157998	1.27206	0.464405	157998	0.385896	1.19277	157998	0	1.24982	157998	0.352161	1.36721	157998	0.378164	0.882382	157998	0.65584	0.830731	157998	0	1.60939	157998	1.12061	0.454738	157998	0.410546	1.42112	157998	1.16528	0.798135	157998	0.255911	1.68474	157998	0.533914	0.242688	157998	0.405048	0.533927	157998	0.0753961	1.62102	157998
	158141	0.825057	0.609825	158345	0.548566	1.84887	158141	1.00958	0.585554	158141	0.631467	1.38572	158141	0	1.59814	158141	0.310731	1.09791	158141	0.399173	0.987427	158141	0.721424	0.568395	158141	0.0156251	1.67189	158141	1.25053	0.406016	158141	0.457917	1.37375	158141	1.16528	0.893911	158141	0.383866	1.42883	158141	0.566272	0.161792	158141	0.570749	0.625983	158141	0.0565471	1.52677	158141
	158345	0.789185	0.609825	158378	0.467297	1.74728	158345	0.908618	0.787469	158345	0.70163	1.26293	158345	0	1.59814	158345	0.414308	1.16006	158345	0.399173	0.777336	158345	0.721424	0.721424	158345	0	1.67189	158345	1.49414	0.422257	158345	0.615819	1.65797	158345	1.29298	1.10143	158345	0.383866	1.62077	158345	0.61481	0.145613	158345	0.699628	0.644394	158345	0.0753961	1.8849	158345
	158378	0.807121	0.627761	158956	0.304759	1.86919	158378	0.888426	0.726894	158378	0.754252	1.17523	158378	0	1.63911	158378	0.393592	1.28435	158378	0.420182	0.840364	158378	0.677702	0.590256	158378	0	1.84376	158378	1.59158	0.535942	158378	0.631609	1.91062	158378	1.21317	1.16528	158378	0.383866	1.85535	158378	0.550093	0.19415	158378	0.58916	0.570749	158378	0.0565471	1.998	158378
	158956	0.735377	0.412529	159689	0.345393	1.7676	158956	1.13072	0.464405	158956	0.456059	1.06999	158956	0	1.92596	158956	0.372877	1.67795	158956	0.441191	0.903391	158956	0.393504	0.524672	158956	0	1.79689	158956	1.38046	0.25985	158956	0.442127	1.86325	158956	0.925837	0.606583	158956	0.469169	1.64209	158956	0.501555	0.113254	158956	0.607572	0.497104	158956	0.0942452	1.56447	158956
	159689	0.699505	0.645697	159774	0.345393	1.7676	159689	1.13072	0.585554	159689	0.578845	1.31556	159689	0	1.98743	159689	0.372877	1.69866	159689	0.336145	1.21853	159689	0.633979	0.721424	159689	0	1.96876	159689	1.5591	0.357294	159689	0.457917	2.06852	159689	1.53242	1.0695	159689	0.383866	1.49281	159689	0.663347	0.177971	159689	0.957386	0.533927	159689	0.0565471	1.60217	159689
	159774	0.681569	0.484273	159894	0.406345	2.07236	159774	1.00958	0.585554	159774	0.596385	1.35064	159774	0	1.70058	159774	0.310731	1.47079	159774	0.315136	1.09247	159774	0.633979	0.612118	159774	0	1.56251	159774	1.68903	0.357294	159774	0.347385	1.72114	159774	1.3249	0.989687	159774	0.426518	1.68474	159774	0.663347	0.19415	159774	0.88374	0.497104	159774	0.113094	1.79066	159774
	159894	0.807121	0.609825	161749	0.5892	1.86919	159894	0.908618	0.565362	159894	0.613926	1.22785	159894	0	2.13085	159894	0.435023	1.45008	159894	0.399173	1.05045	159894	0.502811	0.524672	159894	0	1.50001	159894	1.78647	0.633386	159894	0.378966	1.86325	159894	1.21317	0.877948	159894	0.511821	1.77005	159894	0.533914	0.19415	159894	0.791684	0.386636	159894	0.0753961	1.67756	159894
	161749	0.771249	0.466337	162941	0.528248	1.90982	161749	1.00958	0.343256	161749	0.350815	1.17523	161749	0	1.51618	161749	0.890761	1.26364	161749	0.315136	0.966418	161749	0.524672	0.743286	161749	0	1.78126	161749	1.51038	0.617145	161749	0.410546	1.87904	161749	1.16528	0.893911	161749	0.490495	1.51414	161749	0.647168	0.161792	161749	0.791684	0.552338	161749	0.0565471	1.24404	161749
	162941	0.807121	0.663633	163757	0.426662	1.70665	162941	1.11053	0.605745	162941	0.578845	1.24539	162941	0	1.68009	162941	0.5386	1.57437	162941	0.525227	0.903391	162941	0.65584	0.677702	162941	0	1.92189	162941	1.46166	0.422257	162941	0.489497	1.95799	162941	1.37279	0.76621	162941	0.533147	1.77005	162941	0.469197	0.161792	162941	0.607572	0.552338	162941	0.0753961	1.80951	162941
	163757	0.807121	0.556017	163810	0.426662	1.66601	163757	0.888426	0.80766	163757	0.315733	1.06999	163757	0	1.844	163757	0.476454	1.3465	163757	0.441191	1.00844	163757	0.524672	0.677702	163757	0	1.64064	163757	1.44542	0.341054	163757	0.568448	1.18427	163757	0.814098	0.606583	163757	0.170607	1.25823	163757	0.40448	0.177971	163757	0.625983	0.515515	163757	0.0942452	1.60217	163757
	163810	0.717441	0.538081	164249	0.670469	1.72697	163810	0.928809	0.726894	163810	0.280652	1.21031	163810	0	2.06938	163810	0.5386	1.47079	163810	0.399173	1.05045	163810	0.48095	0.721424	163810	0	1.79689	163810	1.57534	0.357294	163810	0.66319	1.27901	163810	0.893911	0.686396	163810	0.36254	1.40751	163810	0.469197	0.19415	163810	0.681217	0.552338	163810	0.113094	1.48907	163810
	164249	0.932673	0.681569	164277	0.670469	1.7676	164249	1.4336	0.66632	164249	0.368356	1.3331	164249	0	1.76205	164249	0.517884	1.32578	164249	0.4622	0.9244	164249	0.502811	0.721424	164249	0	1.92189	164249	1.51038	0.454738	164249	0.615819	1.76851	164249	1.13335	0.734284	164249	0.533147	1.898	164249	0.679526	0.258867	164249	0.718039	0.625983	164249	0.0565471	1.58332	164249
	164277	0.932673	0.645697	165025	0.548566	2.01141	164277	1.25187	0.747086	164277	0.385896	1.21031	164277	0	1.6596	164277	0.476454	1.28435	164277	0.483209	0.903391	164277	0.633979	0.699563	164277	0	1.90626	164277	1.65655	0.406016	164277	0.600029	1.75272	164277	1.14931	0.814098	164277	0.469169	2.02596	164277	0.630989	0.258867	164277	0.699628	0.644394	164277	0.0565471	1.62102	164277
	165025	0.860929	0.520145	165034	0.528248	2.03172	165025	1.21149	0.605745	165025	0.298193	1.3331	165025	0	1.59814	165025	0.497169	1.49151	165025	0.336145	1.02945	165025	0.65584	0.830731	165025	0	1.95314	165025	1.72151	0.470979	165025	0.473707	1.7843	165025	1.27702	0.846023	165025	0.255911	1.13027	165025	0.647168	0.161792	165025	0.570749	0.478693	165025	0.0942452	1.77181	165025
	165034	0.878865	0.502209	167724	0.325076	1.99109	165034	1.21149	0.646128	165034	0.298193	1.36818	165034	0	1.55716	165034	0.455738	1.55365	165034	0.336145	1.02945	165034	0.65584	0.787008	165034	0	1.92189	165034	1.77023	0.470979	165034	0.457917	1.76851	165034	1.29298	0.877948	165034	0.234585	1.2369	165034	0.695706	0.129434	165034	0.570749	0.460281	165034	0.0942452	1.82836	165034
	167724	0.753313	0.699505	168408	0.325076	1.58474	167724	0.848043	0.524979	167724	0.420978	1.14015	167724	0	1.96694	167724	0.310731	1.82295	167724	0.357155	0.798345	167724	0.415366	0.48095	167724	0	1.68751	167724	1.51038	0.454738	167724	0.394756	1.34217	167724	1.1972	0.957762	167724	0.383866	1.55679	167724	0.566272	0.21033	167724	0.644394	0.552338	167724	0.0942452	2.01685	167724
	168408	0.807121	0.376657	171878	0.406345	1.68633	168408	1.27206	0.424022	168408	0.350815	1.17523	168408	0	1.57765	168408	0.455738	1.26364	168408	0.4622	0.714309	168408	0.524672	0.524672	168408	0	1.43751	168408	1.72151	0.422257	168408	0.521078	1.21585	168408	1.30894	0.76621	168408	0.36254	1.21558	168408	0.550093	0.145613	168408	0.625983	0.423459	168408	0.169641	1.45138	168408
	171878	0.609825	0.430465	175328	0.568883	1.56443	171878	0.706703	0.706703	171878	0.578845	1.01736	171878	0	2.11036	171878	0.393592	1.47079	171878	0.4622	0.630273	171878	0.393504	0.546534	171878	0	1.87501	171878	1.41294	0.454738	171878	0.426336	1.80009	171878	1.27702	0.798135	171878	0.426518	1.42883	171878	0.533914	0.177971	171878	0.515515	0.239346	171878	0.0942452	1.39483	171878
	175328	0.807121	0.591889	175359	0.609517	1.80823	175328	0.605745	0.625937	175328	0.298193	1.24539	175328	0	1.61863	175328	0.372877	1.47079	175328	0.420182	0.861373	175328	0.48095	0.830731	175328	0	2.00002	175328	1.5591	0.308572	175328	0.268434	1.27901	175328	1.1972	1.16528	175328	0.469169	1.64209	175328	0.663347	0.145613	175328	0.497104	0.44187	175328	0.0565471	1.18749	175328
	175359	0.789185	0.573953	175569	0.609517	1.86919	175359	0.565362	0.66632	175359	0.298193	1.19277	175359	0	1.57765	175359	0.310731	1.6158	175359	0.336145	0.945409	175359	0.546534	0.874454	175359	0	2.06252	175359	1.52662	0.341054	175359	0.363175	1.4527	175359	1.27702	1.11739	175359	0.575799	1.59944	175359	0.61481	0.145613	175359	0.423459	0.405048	175359	0.0753961	1.20634	175359
	175569	0.753313	0.322848	177325	0.568883	2.03172	175569	0.66632	0.565362	175569	0.438519	1.26293	175569	0	1.49569	175569	0.476454	1.32578	175569	0.378164	1.02945	175569	0.80887	0.830731	175569	0	1.90626	175569	1.64031	0.600904	175569	0.489497	1.81588	175569	1.3249	0.957762	175569	0.341214	1.55679	175569	0.711885	0.145613	175569	0.570749	0.44187	175569	0.018849	1.47022	175569
	177325	0.896801	0.681569	177399	0.568883	1.82855	177325	0.524979	0.646128	177325	0.596385	1.43834	177325	0	2.15134	177325	0.414308	1.65723	177325	0.483209	0.882382	177325	0.896315	0.65584	177325	0	2.06252	177325	1.73775	0.584664	177325	0.457917	1.9422	177325	1.18124	1.00565	177325	0.341214	1.57812	177325	0.469197	0.291226	177325	0.73645	0.386636	177325	0.207339	1.48907	177325
	177399	0.789185	0.573953	178367	0.446979	2.09268	177399	0.545171	0.726894	177399	0.543763	1.3331	177399	0	1.92596	177399	0.372877	1.55365	177399	0.4622	0.9244	177399	0.852592	0.80887	177399	0	2.01564	177399	1.59158	0.519701	177399	0.457917	1.72114	177399	1.08546	1.00565	177399	0.426518	1.36486	177399	0.501555	0.242688	177399	0.73645	0.515515	177399	0.131943	1.62102	177399
	178367	0.627761	0.556017	179122	0.467297	1.82855	178367	0.545171	0.646128	178367	0.403437	1.24539	178367	0	1.37276	178367	0.372877	1.53294	178367	0.273118	0.777336	178367	0.743286	0.524672	178367	0.0156251	1.93751	178367	1.41294	0.357294	178367	0.300014	1.38954	178367	1.27702	1.18124	178367	0.36254	1.42883	178367	0.501555	0.161792	178367	0.754862	0.828507	178367	0.0376981	1.35713	178367
	179122	0.932673	0.502209	180127	0.467297	1.72697	179122	0.383639	0.565362	179122	0.403437	1.12261	179122	0	1.63911	179122	0.435023	1.51222	179122	0.525227	0.882382	179122	0.699563	0.830731	179122	0	2.00002	179122	1.65655	0.568423	179122	0.505287	2.11589	179122	1.13335	0.989687	179122	0.405192	1.66342	179122	0.582451	0.129434	179122	0.662805	0.423459	179122	0.0565471	1.41368	179122
	180127	0.986481	0.789185	181211	0.386028	2.03172	180127	0.424022	0.524979	180127	0.385896	1.3331	180127	0	1.70058	180127	0.580031	1.90581	180127	0.4622	1.13449	180127	0.568395	0.568395	180127	0	1.64064	180127	1.49414	0.649626	180127	0.442127	1.95799	180127	1.18124	1.13335	180127	0.533147	1.77005	180127	0.647168	0.323584	180127	0.718039	0.625983	180127	0.113094	1.8849	180127
	181211	0.932673	0.466337	181524	0.426662	2.07236	181211	0.605745	0.625937	181211	0.438519	1.17523	181211	0	1.43422	181211	0.725038	1.69866	181211	0.378164	0.987427	181211	0.502811	0.743286	181211	0	1.75001	181211	1.5591	0.50346	181211	0.457917	1.83167	181211	1.29298	0.718321	181211	0.341214	1.30088	181211	0.533914	0.275046	181211	0.58916	0.607572	181211	0.113094	1.75296	181211
	181524	0.771249	0.466337	182576	0.284441	1.99109	181524	0.565362	0.928809	181524	0.403437	1.43834	181524	0	1.96694	181524	0.310731	1.86438	181524	0.441191	0.819354	181524	0.65584	1.11493	181524	0	2.00002	181524	1.64031	0.552182	181524	0.442127	1.86325	181524	1.26105	1.10143	181524	0.405192	1.53546	181524	0.663347	0.226509	181524	0.570749	0.533927	181524	0.169641	1.60217	181524
	182576	1.04029	0.627761	183385	0.487614	1.99109	182576	0.383639	0.827852	182576	0.578845	1.31556	182576	0	2.0284	182576	0.497169	1.76081	182576	0.483209	0.861373	182576	0.612118	0.699563	182576	0	2.35939	182576	1.34797	0.568423	182576	0.615819	1.83167	182576	1.50049	1.02161	182576	0.703754	1.7274	182576	0.630989	0.275046	182576	0.552338	0.533927	182576	0.18849	1.84721	182576
	183385	0.878865	0.591889	183635	0.507931	1.72697	183385	0.625937	0.747086	183385	0.438519	1.54359	183385	0	1.63911	183385	0.745754	1.59508	183385	0.441191	0.882382	183385	0.459088	0.765147	183385	0	1.98439	183385	1.52662	0.422257	183385	0.457917	1.75272	183385	1.30894	1.00565	183385	0.469169	1.77005	183385	0.61481	0.21033	183385	0.88374	0.497104	183385	0.131943	1.73411	183385
	183635	0.699505	0.591889	183893	0.325076	1.95046	183635	0.383639	0.928809	183635	0.491141	1.56113	183635	0	1.63911	183635	0.5386	1.76081	183635	0.525227	0.798345	183635	0.393504	0.765147	183635	0	1.95314	183635	1.49414	0.48722	183635	0.505287	1.81588	183635	1.3249	1.13335	183635	0.575799	1.85535	183635	0.711885	0.307405	183635	0.718039	0.44187	183635	0.0753961	1.67756	183635
	183893	1.11203	0.430465	184874	0.426662	1.56443	183893	0.504788	0.504788	183893	0.263111	1.4208	183893	0	1.68009	183893	0.414308	1.40865	183893	0.4622	0.882382	183893	0.393504	0.699563	183893	0	2.12502	183893	1.64031	0.519701	183893	0.473707	1.7843	183893	1.40472	1.02161	183893	0.511821	1.49281	183893	0.857498	0.291226	183893	0.718039	0.497104	183893	0.0942452	1.60217	183893
	184874	1.05823	0.556017	185117	0.528248	1.99109	184874	0.383639	0.80766	184874	0.420978	1.14015	184874	0	1.74156	184874	0.580031	1.63651	184874	0.609264	1.05045	184874	0.437227	0.896315	184874	0	1.90626	184874	1.41294	0.552182	184874	0.363175	1.76851	184874	1.37279	0.909874	184874	0.554473	1.94066	184874	0.647168	0.129434	184874	0.44187	0.644394	184874	0.0753961	2.07339	184874
	185117	0.968545	0.735377	186028	0.325076	2.11299	185117	0.282681	0.747086	185117	0.508682	0.824415	185117	0	1.80303	185117	0.5386	1.65723	185117	0.483209	0.903391	185117	0.459088	0.852592	185117	0	1.87501	185117	1.65655	0.568423	185117	0.331595	2.11589	185117	1.05354	0.909874	185117	0.447843	1.91933	185117	0.388301	0.242688	185117	0.497104	0.478693	185117	0.0942452	1.79066	185117
	186028	0.914737	0.627761	186237	0.264124	1.97077	186028	0.524979	0.706703	186028	0.385896	1.54359	186028	0	1.88498	186028	0.414308	1.84367	186028	0.630273	0.903391	186028	0.546534	0.721424	186028	0	1.65626	186028	1.70527	0.552182	186028	0.584239	1.70535	186028	1.43664	0.718321	186028	0.554473	1.77005	186028	0.630989	0.21033	186028	0.58916	0.29458	186028	0.0942452	1.9226	186028
	186237	0.860929	0.520145	186303	0.284441	1.97077	186237	0.565362	0.726894	186237	0.508682	1.59621	186237	0	1.86449	186237	0.476454	1.90581	186237	0.399173	0.609264	186237	0.918176	0.612118	186237	0	1.85939	186237	1.86768	0.438498	186237	0.505287	1.51586	186237	1.10143	0.814098	186237	0.298562	1.898	186237	0.517734	0.19415	186237	0.681217	0.478693	186237	0.113094	1.60217	186237
	186303	0.896801	0.538081	187655	0.467297	1.86919	186303	0.524979	0.706703	186303	0.508682	1.36818	186303	0	1.90547	186303	0.559315	1.6158	186303	0.357155	0.609264	186303	0.765147	0.743286	186303	0	2.07814	186303	1.70527	0.50346	186303	0.505287	1.46849	186303	1.13335	0.877948	186303	0.277236	2.06861	186303	0.436838	0.291226	186303	0.58916	0.423459	186303	0.0753961	1.56447	186303
	187655	0.932673	0.376657	187932	0.629835	2.05204	187655	0.464405	0.686511	187655	0.438519	1.36818	187655	0	1.53667	187655	0.580031	1.3465	187655	0.399173	0.840364	187655	0.524672	0.743286	187655	0	1.87501	187655	1.65655	0.406016	187655	0.489497	1.46849	187655	1.13335	1.13335	187655	0.341214	1.59944	187655	0.792781	0.21033	187655	0.44187	0.405048	187655	0.131943	1.37598	187655
	187932	0.753313	0.448401	188418	0.22349	1.86919	187932	0.444213	0.605745	187932	0.543763	1.14015	187932	0	1.96694	187932	0.683607	1.63651	187932	0.483209	0.987427	187932	0.699563	0.852592	187932	0	1.98439	187932	1.62407	0.438498	187932	0.457917	1.7843	187932	1.3249	0.893911	187932	0.490495	1.49281	187932	0.695706	0.129434	187932	0.497104	0.497104	187932	0.113094	1.67756	187932
	188418	0.645697	0.591889	188758	0.36571	2.07236	188418	0.524979	0.484596	188418	0.403437	1.28047	188418	0	1.4752	188418	0.435023	1.3465	188418	0.399173	0.945409	188418	0.546534	0.677702	188418	0	1.96876	188418	1.62407	0.470979	188418	0.489497	1.91062	188418	1.59627	0.893911	188418	0.639776	1.38618	188418	0.550093	0.161792	188418	0.681217	0.497104	188418	0.0753961	1.50792	188418
	188758	0.807121	0.502209	188786	0.325076	2.05204	188758	0.524979	0.565362	188758	0.298193	1.35064	188758	0	1.94645	188758	0.476454	1.40865	188758	0.567245	0.945409	188758	0.437227	0.524672	188758	0	1.57814	188758	1.67279	0.454738	188758	0.442127	1.46849	188758	1.22913	1.16528	188758	0.533147	1.51414	188758	0.663347	0.258867	188758	0.625983	0.44187	188758	0.018849	1.71526	188758
	188786	0.807121	0.466337	188904	0.528248	2.09268	188786	0.565362	0.585554	188786	0.350815	1.3331	188786	0	1.80303	188786	0.455738	1.59508	188786	0.567245	0.966418	188786	0.459088	0.546534	188786	0	1.65626	188786	1.57534	0.389776	188786	0.363175	1.62639	188786	1.1972	1.02161	188786	0.511821	1.47149	188786	0.647168	0.226509	188786	0.552338	0.405048	188786	0.018849	1.65872	188786
	188904	1.05823	0.573953	188954	0.548566	2.29585	188904	0.605745	0.80766	188904	0.403437	1.31556	188904	0.0204889	1.41374	188904	0.455738	1.63651	188904	0.357155	1.17651	188904	0.568395	0.612118	188904	0	2.06252	188904	1.81895	0.519701	188904	0.536868	1.72114	188904	1.13335	0.893911	188904	0.383866	1.55679	188904	0.517734	0.161792	188904	0.497104	0.497104	188904	0.0565471	1.54562	188904
	188954	1.12997	0.591889	188979	0.609517	2.3568	188954	0.646128	0.686511	188954	0.438519	1.3331	188954	0	1.31129	188954	0.310731	1.49151	188954	0.420182	1.07146	188954	0.48095	0.633979	188954	0	2.25002	188954	1.73775	0.519701	188954	0.552658	1.7843	188954	1.11739	0.989687	188954	0.36254	1.45016	188954	0.501555	0.145613	188954	0.570749	0.515515	188954	0.0565471	1.65872	188954
	188979	1.07616	0.538081	189025	0.568883	2.2349	188979	0.605745	0.585554	188979	0.368356	1.22785	188979	0	1.33178	188979	0.310731	1.59508	188979	0.399173	1.11348	188979	0.524672	0.65584	188979	0	2.21877	188979	1.57534	0.470979	188979	0.536868	1.80009	188979	1.22913	0.925837	188979	0.341214	1.45016	188979	0.550093	0.161792	188979	0.552338	0.44187	188979	0.0565471	1.60217	188979
	189025	0.950609	0.556017	189052	0.487614	2.27553	189025	0.625937	0.706703	189025	0.350815	1.3331	189025	0	1.37276	189025	0.331446	1.49151	189025	0.4622	0.9244	189025	0.568395	0.612118	189025	0	1.96876	189025	1.51038	0.470979	189025	0.489497	1.70535	189025	1.24509	0.861986	189025	0.341214	1.47149	189025	0.501555	0.177971	189025	0.644394	0.515515	189025	0.018849	1.62102	189025
	189052	0.950609	0.556017	190660	0.528248	2.07236	189052	0.484596	0.585554	189052	0.420978	1.24539	189052	0	1.39325	189052	0.372877	1.3465	189052	0.483209	0.756327	189052	0.524672	0.590256	189052	0	2.10939	189052	1.46166	0.519701	189052	0.489497	1.76851	189052	1.18124	0.83006	189052	0.383866	1.57812	189052	0.517734	0.177971	189052	0.570749	0.497104	189052	0.0376981	1.73411	189052
	190660	0.645697	0.430465	190810	0.507931	1.78792	190660	0.504788	0.605745	190660	0.403437	1.05244	190660	0	1.72107	190660	0.497169	1.38793	190660	0.672291	1.09247	190660	0.612118	0.612118	190660	0	1.95314	190660	1.9164	0.552182	190660	0.600029	1.84746	190660	1.10143	0.957762	190660	0.639776	1.59944	190660	0.566272	0.161792	190660	0.515515	0.44187	190660	0.0942452	1.63987	190660
	190810	0.753313	0.699505	191536	0.426662	2.05204	190810	0.565362	0.383639	190810	0.315733	1.08753	190810	0	1.74156	190810	0.600746	1.45008	190810	0.420182	0.966418	190810	0.568395	0.787008	190810	0	1.75001	190810	1.9164	0.535942	190810	0.394756	1.62639	190810	1.40472	0.877948	190810	0.426518	1.3222	190810	0.663347	0.242688	190810	0.607572	0.44187	190810	0.169641	1.41368	190810
	191536	0.860929	0.681569	191637	0.406345	2.01141	191536	0.484596	0.827852	191536	0.578845	1.47342	191536	0	2.08987	191536	0.662892	2.00939	191536	0.567245	0.966418	191536	0.721424	0.65584	191536	0	2.10939	191536	1.83519	0.48722	191536	0.6474	1.80009	191536	1.18124	1.0695	191536	0.490495	1.47149	191536	0.40448	0.226509	191536	0.570749	0.497104	191536	0.113094	1.54562	191536
	191637	0.825057	0.502209	192293	0.325076	1.93014	191637	0.464405	0.888426	191637	0.438519	1.5085	191637	0	2.27427	191637	0.621461	2.11297	191637	0.4622	1.00844	191637	0.612118	0.721424	191637	0	1.96876	191637	1.72151	0.519701	191637	0.6474	1.84746	191637	1.24509	1.0695	191637	0.533147	1.51414	191637	0.517734	0.242688	191637	0.773273	0.552338	191637	0.169641	1.41368	191637
	192293	0.789185	0.627761	192710	0.528248	1.6457	192293	0.424022	0.767277	192293	0.596385	1.29802	192293	0	2.06938	192293	0.559315	1.53294	192293	0.420182	1.19752	192293	0.699563	0.852592	192293	0	2.39064	192293	1.81895	0.50346	192293	0.442127	1.7843	192293	1.27702	0.861986	192293	0.277236	1.83403	192293	0.679526	0.226509	192293	0.681217	0.386636	192293	0.131943	1.8849	192293
	192710	0.771249	0.645697	192715	0.528248	1.74728	192710	0.80766	0.686511	192710	0.456059	1.06999	192710	0	1.80303	192710	0.497169	1.24292	192710	0.315136	0.861373	192710	0.459088	0.612118	192710	0	1.62501	192710	1.62407	0.519701	192710	0.536868	1.91062	192710	1.45261	0.957762	192710	0.36254	1.55679	192710	0.59863	0.275046	192710	0.58916	0.44187	192710	0.150792	1.52677	192710
	192715	0.753313	0.645697	192796	0.426662	1.72697	192715	0.80766	0.726894	192715	0.438519	1.10507	192715	0	1.82351	192715	0.455738	1.22221	192715	0.315136	0.819354	192715	0.459088	0.612118	192715	0	1.59376	192715	1.54286	0.50346	192715	0.536868	1.91062	192715	1.45261	0.973725	192715	0.341214	1.62077	192715	0.566272	0.291226	192715	0.58916	0.423459	192715	0.150792	1.43253	192715
	192796	0.735377	0.663633	193063	0.5892	1.95046	192796	0.989384	0.747086	192796	0.438519	1.31556	192796	0	1.80303	192796	0.352161	1.20149	192796	0.378164	0.987427	192796	0.459088	0.502811	192796	0	1.60939	192796	1.5591	0.552182	192796	0.536868	1.65797	192796	1.59627	1.02161	192796	0.469169	1.87668	192796	0.663347	0.242688	192796	0.644394	0.423459	192796	0.150792	1.65872	192796
	193063	0.699505	0.538081	193084	0.568883	2.07236	193063	0.625937	0.726894	193063	0.508682	1.21031	193063	0	2.45867	193063	0.476454	1.67795	193063	0.420182	0.882382	193063	0.568395	0.699563	193063	0	2.18752	193063	1.54286	0.682108	193063	0.363175	1.84746	193063	1.1972	0.925837	193063	0.639776	1.83403	193063	0.647168	0.226509	193063	0.957386	0.44187	193063	0.0565471	1.37598	193063
	193084	0.842993	0.538081	193107	0.5892	2.13331	193084	0.686511	0.80766	193084	0.508682	1.08753	193084	0	2.35623	193084	0.559315	1.65723	193084	0.378164	0.903391	193084	0.48095	0.633979	193084	0	2.14064	193084	1.65655	0.665867	193084	0.442127	1.86325	193084	1.30894	0.893911	193084	0.72508	1.898	193084	0.582451	0.21033	193084	0.938974	0.44187	193084	0.0565471	1.37598	193084
	193107	0.968545	0.556017	193294	0.386028	1.66601	193107	0.706703	0.787469	193107	0.456059	1.10507	193107	0	2.29476	193107	0.455738	1.82295	193107	0.441191	0.9244	193107	0.459088	0.590256	193107	0	2.01564	193107	1.68903	0.600904	193107	0.442127	1.84746	193107	1.38875	0.957762	193107	0.72508	1.85535	193107	0.517734	0.161792	193107	0.810095	0.44187	193107	0.0565471	1.35713	193107
	193294	0.914737	0.627761	193320	0.446979	1.72697	193294	0.383639	0.66632	193294	0.596385	1.10507	193294	0	1.82351	193294	0.704323	1.65723	193294	0.588255	0.903391	193294	0.546534	1.04934	193294	0	1.92189	193294	1.77023	0.373535	193294	0.426336	1.76851	193294	1.3249	0.702359	193294	0.469169	1.85535	193294	0.59863	0.129434	193294	0.552338	0.497104	193294	0.0753961	1.52677	193294
	193320	0.968545	0.735377	193503	0.345393	2.19426	193320	0.383639	0.605745	193320	0.561304	1.12261	193320	0	1.68009	193320	0.642177	1.63651	193320	0.630273	0.9244	193320	0.459088	1.02748	193320	0	1.82814	193320	1.85143	0.454738	193320	0.378966	1.84746	193320	1.3249	0.638508	193320	0.469169	1.79137	193320	0.647168	0.113254	193320	0.552338	0.405048	193320	0.0753961	1.62102	193320
	193503	0.914737	0.627761	193675	0.426662	2.03172	193503	0.484596	0.585554	193503	0.613926	1.22785	193503	0	1.90547	193503	0.704323	1.59508	193503	0.399173	1.07146	193503	0.524672	0.633979	193503	0	1.89064	193503	1.5591	0.357294	193503	0.394756	1.84746	193503	1.18124	0.846023	193503	0.383866	1.59944	193503	0.59863	0.161792	193503	0.533927	0.386636	193503	0.0942452	1.54562	193503
	193675	0.878865	0.484273	193815	0.568883	2.17395	193675	0.524979	0.66632	193675	0.543763	1.06999	193675	0	1.94645	193675	0.559315	1.09791	193675	0.315136	0.819354	193675	0.437227	0.852592	193675	0	1.89064	193675	1.4779	0.406016	193675	0.394756	1.89483	193675	1.46857	0.846023	193675	0.597125	1.55679	193675	0.647168	0.258867	193675	0.44187	0.405048	193675	0.018849	1.47022	193675
	193815	0.807121	0.609825	193835	0.609517	2.15363	193815	0.444213	0.646128	193815	0.263111	1.06999	193815	0	1.6596	193815	0.497169	1.57437	193815	0.315136	0.6933	193815	0.633979	0.699563	193815	0	2.06252	193815	1.44542	0.438498	193815	0.457917	1.89483	193815	1.46857	1.05354	193815	0.575799	1.40751	193815	0.744243	0.21033	193815	0.570749	0.497104	193815	0.0376981	1.65872	193815
	193835	0.717441	0.573953	194051	0.446979	2.19426	193835	0.464405	0.646128	193835	0.24557	0.982282	193835	0	1.70058	193835	0.497169	1.42936	193835	0.294127	0.777336	193835	0.590256	0.830731	193835	0	2.06252	193835	1.49414	0.50346	193835	0.505287	1.95799	193835	1.46857	1.00565	193835	0.597125	1.42883	193835	0.728064	0.275046	193835	0.570749	0.533927	193835	0.0376981	1.65872	193835
	194051	0.735377	0.502209	194107	0.264124	2.15363	194051	0.242298	0.383639	194051	0.368356	0.964741	194051	0	1.80303	194051	0.5386	1.16006	194051	0.357155	0.966418	194051	0.48095	0.830731	194051	0	2.26564	194051	1.64031	0.519701	194051	0.584239	1.75272	194051	0.989687	0.798135	194051	0.469169	1.30088	194051	0.533914	0.177971	194051	0.607572	0.552338	194051	0.0376981	1.37598	194051
	194107	0.896801	0.484273	194217	0.426662	2.01141	194107	0.302873	0.383639	194107	0.403437	0.912119	194107	0	1.78254	194107	0.5386	1.13935	194107	0.378164	0.819354	194107	0.48095	0.743286	194107	0	2.20314	194107	1.49414	0.422257	194107	0.473707	1.6106	194107	1.08546	0.782172	194107	0.383866	1.36486	194107	0.550093	0.113254	194107	0.552338	0.423459	194107	0.0565471	1.35713	194107
	194217	1.02235	0.520145	194218	0.426662	2.01141	194217	0.40383	0.545171	194217	0.298193	1.01736	194217	0	1.86449	194217	0.414308	1.42936	194217	0.252109	0.798345	194217	0.612118	0.896315	194217	0	1.90626	194217	1.42918	0.25985	194217	0.521078	1.65797	194217	1.27702	0.973725	194217	0.447843	1.3222	194217	0.59863	0.161792	194217	0.497104	0.44187	194217	0.0565471	1.39483	194217
	194218	1.00442	0.520145	194465	0.568883	1.78792	194218	0.424022	0.524979	194218	0.298193	1.01736	194218	0	1.86449	194218	0.414308	1.42936	194218	0.252109	0.798345	194218	0.612118	0.896315	194218	0	1.90626	194218	1.46166	0.25985	194218	0.521078	1.65797	194218	1.27702	0.973725	194218	0.447843	1.3222	194218	0.59863	0.161792	194218	0.497104	0.44187	194218	0.0565471	1.39483	194218
	194465	0.932673	0.645697	194544	0.568883	1.54411	194465	0.484596	0.565362	194465	0.385896	1.0349	194465	0	2.23329	194465	0.517884	1.45008	194465	0.315136	0.966418	194465	0.590256	0.677702	194465	0	1.78126	194465	1.51038	0.535942	194465	0.410546	2.03694	194465	1.29298	0.957762	194465	0.469169	1.70607	194465	0.695706	0.19415	194465	0.810095	0.349814	194465	0.0753961	1.69641	194465
	194544	1.16584	0.538081	195020	0.568883	1.95046	194544	0.40383	0.444213	194544	0.350815	1.05244	194544	0	2.00791	194544	0.559315	1.0772	194544	0.315136	0.882382	194544	0.48095	0.743286	194544	0	1.53126	194544	1.31549	0.50346	194544	0.331595	1.91062	194544	1.34087	0.909874	194544	0.405192	1.45016	194544	0.550093	0.19415	194544	0.681217	0.423459	194544	0.131943	1.58332	194544
	195020	0.878865	0.556017	195038	0.487614	2.09268	195020	0.484596	0.686511	195020	0.736711	1.31556	195020	0	1.844	195020	0.704323	1.45008	195020	0.483209	0.945409	195020	0.502811	0.699563	195020	0	2.10939	195020	1.88392	0.422257	195020	0.536868	1.84746	195020	1.37279	1.22913	195020	0.277236	1.55679	195020	0.453018	0.21033	195020	0.644394	0.257758	195020	0.0942452	1.80951	195020
	195038	0.878865	0.538081	195050	0.467297	2.05204	195038	0.504788	0.726894	195038	0.736711	1.28047	195038	0	1.80303	195038	0.662892	1.49151	195038	0.483209	0.903391	195038	0.568395	0.677702	195038	0	2.01564	195038	1.9164	0.422257	195038	0.457917	1.7843	195038	1.35683	1.14931	195038	0.341214	1.57812	195038	0.485376	0.19415	195038	0.58916	0.165701	195038	0.113094	1.69641	195038
	195050	0.842993	0.520145	195106	0.507931	1.90982	195050	0.464405	0.585554	195050	0.684089	1.24539	195050	0	1.76205	195050	0.683607	1.32578	195050	0.525227	0.861373	195050	0.568395	0.65584	195050	0	1.90626	195050	1.80271	0.422257	195050	0.473707	1.73693	195050	1.29298	1.0695	195050	0.319888	1.49281	195050	0.469197	0.19415	195050	0.699628	0.220935	195050	0.113094	1.69641	195050
	195106	0.807121	0.520145	195140	0.426662	1.78792	195106	0.444213	0.625937	195106	0.613926	1.24539	195106	0	1.57765	195106	0.662892	1.30507	195106	0.483209	0.840364	195106	0.546534	0.568395	195106	0.0156251	1.64064	195106	1.67279	0.389776	195106	0.378966	1.67376	195106	1.1972	1.10143	195106	0.511821	1.34353	195106	0.582451	0.129434	195106	0.699628	0.331403	195106	0.113094	1.69641	195106
	195140	0.932673	0.538081	195343	0.406345	1.70665	195140	0.464405	0.605745	195140	0.561304	1.3331	195140	0	1.76205	195140	0.559315	1.49151	195140	0.357155	0.819354	195140	0.633979	0.546534	195140	0	1.62501	195140	1.65655	0.422257	195140	0.457917	1.59481	195140	1.10143	0.941799	195140	0.575799	1.42883	195140	0.728064	0.0970752	195140	0.73645	0.423459	195140	0.113094	1.80951	195140
	195343	0.717441	0.663633	195587	0.467297	1.7676	195343	0.504788	0.504788	195343	0.543763	1.3331	195343	0	1.61863	195343	0.310731	1.51222	195343	0.420182	0.9244	195343	0.48095	0.568395	195343	0	1.81251	195343	1.59158	0.535942	195343	0.457917	1.34217	195343	1.26105	0.973725	195343	0.490495	1.36486	195343	0.630989	0.145613	195343	0.515515	0.552338	195343	0.0753961	1.67756	195343
	195587	0.860929	0.520145	195779	0.304759	2.11299	195587	0.605745	0.747086	195587	0.438519	1.22785	195587	0	1.94645	195587	0.290015	1.20149	195587	0.378164	0.714309	195587	0.765147	0.765147	195587	0	1.78126	195587	1.41294	0.568423	195587	0.489497	1.6106	195587	1.34087	0.814098	195587	0.511821	1.34353	195587	0.825139	0.177971	195587	0.478693	0.460281	195587	0.0753961	1.90375	195587
	195779	1.12997	0.591889	196131	0.426662	2.25521	195779	0.545171	0.747086	195779	0.403437	1.15769	195779	0	1.63911	195779	0.372877	1.47079	195779	0.504218	0.903391	195779	0.524672	0.633979	195779	0	1.84376	195779	1.34797	0.406016	195779	0.552658	1.6106	195779	1.58031	0.798135	195779	0.319888	1.42883	195779	0.501555	0.21033	195779	0.497104	0.423459	195779	0.113094	1.69641	195779
	196131	0.645697	0.627761	196232	0.507931	1.90982	196131	0.484596	0.646128	196131	0.420978	1.17523	196131	0	2.13085	196131	0.580031	1.26364	196131	0.441191	0.819354	196131	0.633979	0.546534	196131	0	2.07814	196131	1.46166	0.470979	196131	0.426336	1.76851	196131	1.29298	0.893911	196131	0.469169	1.8127	196131	0.679526	0.242688	196131	0.938974	0.58916	196131	0.0753961	1.84721	196131
	196232	0.753313	0.591889	196646	0.446979	2.09268	196232	0.40383	0.605745	196232	0.420978	0.999823	196232	0	2.45867	196232	0.5386	1.6158	196232	0.441191	0.966418	196232	0.590256	0.502811	196232	0	2.28127	196232	1.81895	0.389776	196232	0.473707	2.05273	196232	1.56434	0.814098	196232	0.319888	1.77005	196232	0.630989	0.242688	196232	0.865329	0.644394	196232	0.0753961	1.86605	196232
	196646	1.07616	0.681569	196742	0.426662	2.43807	196646	0.282681	0.565362	196646	0.613926	1.0349	196646	0	2.13085	196646	0.5386	1.6158	196646	0.378164	1.05045	196646	0.612118	0.852592	196646	0	2.17189	196646	1.78647	0.519701	196646	0.410546	1.80009	196646	1.45261	0.798135	196646	0.319888	1.68474	196646	0.550093	0.145613	196646	0.73645	0.497104	196646	0.18849	1.54562	196646
	196742	0.986481	0.717441	197217	0.487614	1.93014	196742	0.444213	0.605745	196742	0.491141	1.31556	196742	0	1.90547	196742	0.476454	2.00939	196742	0.252109	0.903391	196742	0.699563	0.721424	196742	0	1.96876	196742	1.78647	0.470979	196742	0.473707	1.81588	196742	1.22913	0.957762	196742	0.426518	1.83403	196742	0.550093	0.177971	196742	0.662805	0.423459	196742	0.0753961	1.63987	196742
	197217	0.448401	0.484273	197388	0.467297	1.80823	197217	0.504788	0.545171	197217	0.526222	1.17523	197217	0	1.92596	197217	0.559315	1.47079	197217	0.420182	1.07146	197217	0.524672	0.590256	197217	0	1.92189	197217	1.72151	0.438498	197217	0.410546	1.4527	197217	1.22913	0.718321	197217	0.405192	1.98331	197217	0.663347	0.19415	197217	0.44187	0.44187	197217	0.0565471	1.65872	197217
	197388	0.896801	0.466337	201189	0.446979	1.86919	197388	0.66632	0.747086	197388	0.491141	1.0349	197388	0	2.06938	197388	0.559315	1.80224	197388	0.357155	1.19752	197388	0.677702	0.546534	197388	0	1.95314	197388	1.73775	0.535942	197388	0.473707	1.57902	197388	1.08546	0.76621	197388	0.469169	1.74872	197388	0.679526	0.0970752	197388	0.460281	0.497104	197388	0.0753961	1.60217	197388
	201189	0.735377	0.591889	201258	0.345393	1.90982	201189	0.504788	0.66632	201189	0.596385	1.24539	201189	0.0204889	2.25378	201189	0.517884	1.22221	201189	0.672291	0.861373	201189	0.65584	0.896315	201189	0	2.14064	201189	1.51038	0.50346	201189	0.442127	1.43691	201189	1.1972	0.861986	201189	0.554473	1.74872	201189	0.436838	0.161792	201189	0.662805	0.44187	201189	0.0565471	1.71526	201189
	201258	0.968545	0.538081	201386	0.203172	2.03172	201258	0.363447	0.585554	201258	0.456059	1.22785	201258	0	2.56112	201258	0.662892	1.45008	201258	0.651282	0.798345	201258	0.677702	0.677702	201258	0	2.32814	201258	1.41294	0.600904	201258	0.426336	1.65797	201258	1.18124	0.941799	201258	0.426518	1.7274	201258	0.550093	0.145613	201258	0.699628	0.515515	201258	0.0753961	1.80951	201258
	201386	0.968545	0.448401	201587	0.528248	1.86919	201386	0.484596	0.464405	201386	0.561304	1.43834	201386	0	2.04889	201386	0.600746	1.11863	201386	0.630273	0.6933	201386	0.48095	0.699563	201386	0	2.14064	201386	1.26677	0.389776	201386	0.394756	1.73693	201386	1.22913	0.925837	201386	0.213259	1.30088	201386	0.630989	0.177971	201386	0.515515	0.44187	201386	0.131943	1.73411	201386
	201587	0.896801	0.430465	201942	0.487614	2.17395	201587	0.464405	0.605745	201587	0.508682	1.15769	201587	0	1.72107	201587	0.580031	1.28435	201587	0.378164	1.05045	201587	0.437227	0.743286	201587	0	1.85939	201587	1.67279	0.422257	201587	0.521078	1.76851	201587	1.21317	0.909874	201587	0.511821	1.27955	201587	0.517734	0.129434	201587	0.423459	0.368225	201587	0.113094	1.41368	201587
	201942	1.18378	0.627761	201954	0.406345	2.11299	201942	0.66632	0.726894	201942	0.333274	1.26293	201942	0	1.51618	201942	0.414308	1.22221	201942	0.399173	0.9244	201942	0.568395	0.568395	201942	0	2.04689	201942	1.67279	0.357294	201942	0.347385	1.6106	201942	1.14931	1.05354	201942	0.405192	1.70607	201942	0.550093	0.161792	201942	0.44187	0.312991	201942	0.0753961	1.97915	201942
	201954	1.12997	0.663633	201978	0.386028	2.09268	201954	0.726894	0.726894	201954	0.333274	1.22785	201954	0	1.51618	201954	0.435023	1.3465	201954	0.378164	0.966418	201954	0.612118	0.546534	201954	0	2.07814	201954	1.65655	0.357294	201954	0.394756	1.57902	201954	1.22913	1.0695	201954	0.298562	1.68474	201954	0.550093	0.161792	201954	0.423459	0.331403	201954	0.0753961	1.97915	201954
	201978	1.00442	0.663633	202269	0.426662	2.60061	201978	0.585554	0.706703	201978	0.368356	1.14015	201978	0	1.45471	201978	0.393592	1.36721	201978	0.357155	1.00844	201978	0.65584	0.48095	201978	0	2.15627	201978	1.64031	0.389776	201978	0.410546	1.56323	201978	1.13335	1.14931	201978	0.277236	1.57812	201978	0.501555	0.145613	201978	0.44187	0.368225	201978	0.0565471	1.82836	201978
	202269	0.932673	0.609825	202304	0.386028	2.74283	202269	0.40383	0.585554	202269	0.456059	1.24539	202269	0	1.92596	202269	0.600746	1.67795	202269	0.336145	1.11348	202269	0.743286	0.765147	202269	0	2.17189	202269	1.57534	0.357294	202269	0.631609	1.65797	202269	1.48453	0.925837	202269	0.533147	1.66342	202269	0.533914	0.21033	202269	0.552338	0.552338	202269	0.150792	1.71526	202269
	202304	0.914737	0.699505	202551	0.284441	2.11299	202304	0.444213	0.605745	202304	0.596385	1.21031	202304	0	1.96694	202304	0.580031	1.63651	202304	0.378164	0.966418	202304	0.677702	0.721424	202304	0	1.93751	202304	1.59158	0.373535	202304	0.600029	1.57902	202304	1.43664	0.877948	202304	0.533147	1.57812	202304	0.566272	0.258867	202304	0.570749	0.662805	202304	0.169641	1.67756	202304
	202551	0.896801	0.663633	202932	0.548566	1.90982	202551	0.464405	0.504788	202551	0.631467	1.17523	202551	0	1.55716	202551	0.476454	1.49151	202551	0.399173	0.987427	202551	0.546534	0.677702	202551	0	2.17189	202551	1.60782	0.48722	202551	0.505287	1.80009	202551	1.3249	0.718321	202551	0.298562	1.30088	202551	0.630989	0.161792	202551	0.515515	0.44187	202551	0.113094	1.39483	202551
	202932	1.02235	0.699505	202939	0.568883	1.97077	202932	0.625937	0.66632	202932	0.403437	1.17523	202932	0	1.80303	202932	0.331446	1.55365	202932	0.504218	1.05045	202932	0.546534	0.721424	202932	0	1.90626	202932	1.78647	0.535942	202932	0.426336	1.7843	202932	0.989687	1.13335	202932	0.533147	1.64209	202932	0.582451	0.113254	202932	0.570749	0.423459	202932	0.113094	1.97915	202932
	202939	1.00442	0.717441	203124	0.650152	1.82855	202939	0.605745	0.726894	202939	0.350815	1.17523	202939	0	1.76205	202939	0.352161	1.51222	202939	0.504218	1.02945	202939	0.459088	0.699563	202939	0	1.93751	202939	1.83519	0.535942	202939	0.442127	1.81588	202939	1.03758	1.13335	202939	0.490495	1.68474	202939	0.550093	0.113254	202939	0.58916	0.44187	202939	0.131943	1.998	202939
	203124	1.02235	0.430465	203412	0.507931	1.99109	203124	0.524979	0.706703	203124	0.403437	1.26293	203124	0	1.82351	203124	0.393592	1.78152	203124	0.441191	1.02945	203124	0.633979	0.633979	203124	0	1.84376	203124	1.88392	0.535942	203124	0.489497	1.64218	203124	0.957762	0.925837	203124	0.255911	1.36486	203124	0.647168	0.275046	203124	0.699628	0.515515	203124	0.0565471	1.94145	203124
	203412	0.645697	0.627761	203463	0.548566	2.09268	203412	0.646128	0.726894	203412	0.578845	1.06999	203412	0	1.80303	203412	0.517884	1.49151	203412	0.378164	0.945409	203412	0.699563	0.699563	203412	0	1.84376	203412	1.64031	0.584664	203412	0.505287	2.1001	203412	1.30894	0.622545	203412	0.426518	1.49281	203412	0.59863	0.226509	203412	0.828507	0.533927	203412	0.0942452	1.69641	203412
	203463	0.645697	0.609825	203567	0.467297	1.99109	203463	0.545171	0.726894	203463	0.70163	1.19277	203463	0	1.844	203463	0.517884	1.36721	203463	0.441191	1.02945	203463	0.765147	0.699563	203463	0	1.90626	203463	1.65655	0.665867	203463	0.489497	1.92641	203463	1.21317	0.814098	203463	0.533147	1.55679	203463	0.663347	0.258867	203463	0.699628	0.44187	203463	0.150792	1.69641	203463
	203567	0.717441	0.591889	203580	0.446979	1.82855	203567	0.605745	0.767277	203567	0.649008	1.31556	203567	0	2.0284	203567	0.497169	1.47079	203567	0.609264	0.945409	203567	0.787008	0.852592	203567	0	1.84376	203567	1.59158	0.50346	203567	0.457917	1.87904	203567	1.3249	0.893911	203567	0.639776	1.45016	203567	0.776602	0.21033	203567	0.625983	0.386636	203567	0.0565471	1.48907	203567
	203580	0.735377	0.591889	204174	0.670469	1.7676	203580	0.605745	0.767277	203580	0.596385	1.22785	203580	0	1.96694	203580	0.455738	1.47079	203580	0.609264	1.00844	203580	0.787008	0.830731	203580	0	1.98439	203580	1.59158	0.48722	203580	0.489497	1.83167	203580	1.3249	0.893911	203580	0.597125	1.55679	203580	0.776602	0.19415	203580	0.644394	0.423459	203580	0.0565471	1.54562	203580
	204174	0.825057	0.502209	204507	0.386028	1.66601	204174	0.444213	0.706703	204174	0.385896	1.21031	204174	0	1.88498	204174	0.497169	1.45008	204174	0.378164	0.777336	204174	0.459088	0.940038	204174	0.0156251	1.93751	204174	1.59158	0.341054	204174	0.505287	1.87904	204174	1.40472	0.814098	204174	0.36254	1.57812	204174	0.647168	0.258867	204174	0.478693	0.349814	204174	0.0565471	1.50792	204174
	204507	0.825057	0.556017	204525	0.386028	1.68633	204507	0.585554	0.625937	204507	0.456059	1.21031	204507	0	1.70058	204507	0.393592	1.6158	204507	0.378164	1.02945	204507	0.699563	0.524672	204507	0	1.65626	204507	1.12061	0.454738	204507	0.442127	1.65797	204507	1.40472	0.973725	204507	0.383866	1.55679	204507	0.59863	0.161792	204507	0.552338	0.552338	204507	0.169641	1.65872	204507
	204525	0.807121	0.520145	204530	0.406345	1.72697	204525	0.545171	0.66632	204525	0.491141	1.24539	204525	0	1.82351	204525	0.393592	1.51222	204525	0.399173	1.07146	204525	0.80887	0.633979	204525	0	1.62501	204525	1.02316	0.422257	204525	0.457917	1.67376	204525	1.27702	0.925837	204525	0.447843	1.53546	204525	0.566272	0.113254	204525	0.552338	0.533927	204525	0.18849	1.62102	204525
	204530	0.807121	0.520145	204543	0.426662	1.80823	204530	0.524979	0.686511	204530	0.491141	1.26293	204530	0	1.92596	204530	0.393592	1.42936	204530	0.399173	1.07146	204530	0.743286	0.677702	204530	0	1.67189	204530	1.02316	0.422257	204530	0.489497	1.70535	204530	1.3249	0.941799	204530	0.405192	1.57812	204530	0.550093	0.129434	204530	0.58916	0.533927	204530	0.150792	1.63987	204530
	204543	0.753313	0.538081	204670	0.507931	1.60506	204543	0.524979	0.686511	204543	0.4736	1.19277	204543	0	1.96694	204543	0.414308	1.38793	204543	0.420182	1.07146	204543	0.765147	0.721424	204543	0	1.71876	204543	1.10436	0.438498	204543	0.552658	1.67376	204543	1.3249	0.941799	204543	0.426518	1.51414	204543	0.533914	0.145613	204543	0.625983	0.497104	204543	0.150792	1.58332	204543
	204670	0.842993	0.484273	204750	0.426662	1.72697	204670	0.343256	0.686511	204670	0.438519	1.0349	204670	0	2.08987	204670	0.435023	1.30507	204670	0.4622	0.735318	204670	0.568395	0.721424	204670	0	1.53126	204670	1.57534	0.600904	204670	0.426336	1.62639	204670	1.13335	0.814098	204670	0.490495	1.40751	204670	0.469197	0.19415	204670	0.58916	0.331403	204670	0.113094	1.60217	204670
	204750	0.968545	0.609825	205338	0.36571	2.03172	204750	0.363447	0.625937	204750	0.350815	1.22785	204750	0	1.98743	204750	0.372877	1.40865	204750	0.357155	0.714309	204750	0.459088	0.65584	204750	0	1.67189	204750	1.64031	0.519701	204750	0.378966	1.65797	204750	1.3249	0.798135	204750	0.554473	1.34353	204750	0.40448	0.226509	204750	0.533927	0.44187	204750	0.0753961	1.62102	204750
	205338	0.699505	0.484273	205454	0.284441	1.95046	205338	0.565362	0.565362	205338	0.298193	1.35064	205338	0	1.78254	205338	0.435023	1.30507	205338	0.357155	0.861373	205338	0.546534	0.546534	205338	0	1.65626	205338	1.59158	0.470979	205338	0.410546	1.62639	205338	0.989687	1.08546	205338	0.405192	1.30088	205338	0.436838	0.258867	205338	0.570749	0.533927	205338	0.113094	1.75296	205338
	205454	0.932673	0.627761	205472	0.243807	2.03172	205454	0.504788	0.706703	205454	0.438519	1.31556	205454	0	1.59814	205454	0.580031	1.45008	205454	0.441191	0.903391	205454	0.459088	0.590256	205454	0	1.76564	205454	1.68903	0.470979	205454	0.521078	1.59481	205454	1.18124	0.893911	205454	0.426518	1.36486	205454	0.566272	0.19415	205454	0.662805	0.497104	205454	0.150792	1.9603	205454
	205472	0.932673	0.609825	205549	0.36571	2.05204	205472	0.545171	0.726894	205472	0.420978	1.38572	205472	0	1.80303	205472	0.580031	1.53294	205472	0.4622	0.903391	205472	0.459088	0.65584	205472	0	1.71876	205472	1.9164	0.438498	205472	0.568448	1.56323	205472	1.27702	0.877948	205472	0.469169	1.42883	205472	0.61481	0.19415	205472	0.754862	0.552338	205472	0.150792	2.01685	205472
	205549	0.896801	0.520145	205553	0.386028	2.09268	205549	0.585554	0.585554	205549	0.438519	1.26293	205549	0	1.88498	205549	0.580031	1.59508	205549	0.483209	0.987427	205549	0.612118	0.787008	205549	0	1.71876	205549	1.93264	0.357294	205549	0.473707	1.54744	205549	1.21317	0.718321	205549	0.661102	1.64209	205549	0.59863	0.19415	205549	0.73645	0.552338	205549	0.0753961	1.75296	205549
	205553	0.878865	0.484273	205619	0.467297	2.37712	205553	0.585554	0.605745	205553	0.420978	1.26293	205553	0	1.86449	205553	0.580031	1.6158	205553	0.546236	1.00844	205553	0.612118	0.765147	205553	0	1.70314	205553	1.9164	0.341054	205553	0.489497	1.59481	205553	1.1972	0.750247	205553	0.618451	1.66342	205553	0.582451	0.19415	205553	0.681217	0.515515	205553	0.0942452	1.77181	205553
	205619	0.860929	0.627761	205637	0.446979	2.33648	205619	0.605745	0.827852	205619	0.526222	1.12261	205619	0	2.08987	205619	0.435023	1.53294	205619	0.504218	1.02945	205619	0.633979	0.721424	205619	0	1.75001	205619	1.77023	0.341054	205619	0.568448	1.76851	205619	1.27702	0.76621	205619	0.661102	1.87668	205619	0.501555	0.307405	205619	0.773273	0.515515	205619	0.113094	1.82836	205619
	205637	0.753313	0.573953	205673	0.406345	2.01141	205637	0.625937	0.848043	205637	0.561304	1.17523	205637	0	2.04889	205637	0.414308	1.53294	205637	0.546236	1.1555	205637	0.633979	0.830731	205637	0	1.81251	205637	1.85143	0.389776	205637	0.552658	1.72114	205637	1.29298	0.76621	205637	0.639776	1.77005	205637	0.582451	0.307405	205637	0.754862	0.460281	205637	0.131943	1.79066	205637
	205673	0.771249	0.520145	205742	0.467297	2.41775	205673	0.646128	0.747086	205673	0.578845	1.15769	205673	0	2.0284	205673	0.435023	1.47079	205673	0.525227	1.05045	205673	0.568395	0.787008	205673	0	1.65626	205673	1.73775	0.324813	205673	0.521078	1.72114	205673	1.37279	0.718321	205673	0.575799	1.51414	205673	0.566272	0.291226	205673	0.773273	0.386636	205673	0.150792	1.71526	205673
	205742	0.771249	0.394593	205779	0.507931	2.25521	205742	0.605745	0.726894	205742	0.561304	1.29802	205742	0	2.06938	205742	0.580031	1.45008	205742	0.420182	0.798345	205742	0.633979	0.65584	205742	0	1.95314	205742	1.72151	0.373535	205742	0.521078	1.76851	205742	1.40472	0.846023	205742	0.447843	1.79137	205742	0.59863	0.258867	205742	0.773273	0.44187	205742	0.169641	1.52677	205742
	205779	0.681569	0.484273	205780	0.507931	2.25521	205779	0.585554	0.706703	205779	0.596385	1.29802	205779	0	2.06938	205779	0.580031	1.24292	205779	0.4622	0.714309	205779	0.546534	0.612118	205779	0.0156251	2.09377	205779	1.52662	0.341054	205779	0.505287	1.80009	205779	1.51646	0.76621	205779	0.447843	1.8127	205779	0.582451	0.242688	205779	0.662805	0.515515	205779	0.150792	1.54562	205779
	205780	0.681569	0.484273	205806	0.487614	2.25521	205780	0.565362	0.706703	205780	0.596385	1.26293	205780	0	2.06938	205780	0.580031	1.24292	205780	0.4622	0.714309	205780	0.546534	0.612118	205780	0.0156251	2.07814	205780	1.51038	0.341054	205780	0.505287	1.80009	205780	1.51646	0.76621	205780	0.447843	1.83403	205780	0.582451	0.242688	205780	0.662805	0.515515	205780	0.150792	1.52677	205780
	205806	0.681569	0.591889	205811	0.487614	2.27553	205806	0.504788	0.747086	205806	0.508682	1.35064	205806	0	2.15134	205806	0.559315	1.3465	205806	0.525227	0.651282	205806	0.568395	0.65584	205806	0.0156251	2.29689	205806	1.60782	0.454738	205806	0.505287	1.91062	205806	1.48453	0.846023	205806	0.490495	2.02596	205806	0.550093	0.258867	205806	0.625983	0.644394	205806	0.150792	1.60217	205806
	205811	0.681569	0.627761	205824	0.568883	2.31617	205811	0.504788	0.767277	205811	0.491141	1.35064	205811	0	2.13085	205811	0.5386	1.30507	205811	0.546236	0.735318	205811	0.568395	0.677702	205811	0.0156251	2.28127	205811	1.62407	0.454738	205811	0.521078	1.87904	205811	1.53242	0.83006	205811	0.511821	2.11126	205811	0.550093	0.275046	205811	0.625983	0.625983	205811	0.150792	1.60217	205811
	205824	0.681569	0.573953	205857	0.5892	2.11299	205824	0.464405	0.726894	205824	0.491141	1.40326	205824	0.0204889	2.08987	205824	0.517884	1.47079	205824	0.567245	0.777336	205824	0.546534	0.677702	205824	0.0156251	2.18752	205824	1.5591	0.48722	205824	0.505287	1.86325	205824	1.50049	0.782172	205824	0.511821	2.00463	205824	0.566272	0.291226	205824	0.58916	0.662805	205824	0.150792	1.69641	205824
	205857	0.735377	0.645697	205870	0.629835	2.11299	205857	0.40383	0.686511	205857	0.4736	1.24539	205857	0	2.19232	205857	0.517884	1.45008	205857	0.609264	0.882382	205857	0.546534	0.765147	205857	0.0156251	2.20314	205857	1.57534	0.50346	205857	0.489497	1.86325	205857	1.58031	0.750247	205857	0.469169	1.91933	205857	0.501555	0.291226	205857	0.662805	0.662805	205857	0.131943	1.8849	205857
	205870	0.663633	0.645697	205886	0.629835	2.25521	205870	0.424022	0.646128	205870	0.4736	1.26293	205870	0.0409779	2.2128	205870	0.497169	1.40865	205870	0.504218	0.861373	205870	0.48095	0.80887	205870	0.0156251	2.31252	205870	1.5591	0.48722	205870	0.536868	1.7843	205870	1.54838	0.750247	205870	0.405192	1.87668	205870	0.485376	0.307405	205870	0.718039	0.681217	205870	0.131943	1.90375	205870
	205886	0.663633	0.717441	206039	0.548566	2.03172	205886	0.40383	0.605745	205886	0.508682	1.28047	205886	0	2.15134	205886	0.435023	1.36721	205886	0.4622	0.861373	205886	0.48095	0.80887	205886	0.0156251	2.26564	205886	1.54286	0.519701	205886	0.505287	1.73693	205886	1.48453	0.686396	205886	0.447843	2.00463	205886	0.517734	0.258867	205886	0.718039	0.662805	205886	0.113094	1.75296	205886
	206039	0.591889	0.591889	206083	0.467297	1.99109	206039	0.504788	0.706703	206039	0.70163	1.45588	206039	0	2.19232	206039	0.497169	1.63651	206039	0.504218	1.09247	206039	0.546534	0.852592	206039	0	2.25002	206039	1.72151	0.422257	206039	0.442127	1.54744	206039	1.45261	1.02161	206039	0.341214	1.79137	206039	0.533914	0.323584	206039	0.552338	0.662805	206039	0.0942452	2.07339	206039
	206083	0.663633	0.663633	207086	0.568883	1.86919	206083	0.424022	0.686511	206083	0.649008	1.57867	206083	0	2.2128	206083	0.414308	1.53294	206083	0.483209	1.21853	206083	0.633979	1.00562	206083	0	2.18752	206083	1.80271	0.48722	206083	0.536868	1.57902	206083	1.29298	0.83006	206083	0.383866	1.57812	206083	0.517734	0.420659	206083	0.570749	0.644394	206083	0.0942452	2.09224	206083
	207086	0.771249	0.645697	207294	0.426662	1.70665	207086	0.40383	0.585554	207086	0.543763	1.14015	207086	0	2.11036	207086	0.580031	1.47079	207086	0.441191	0.777336	207086	0.65584	0.98376	207086	0.0312502	2.09377	207086	1.34797	0.535942	207086	0.457917	1.62639	207086	0.957762	0.861986	207086	0.469169	1.59944	207086	0.59863	0.145613	207086	0.552338	0.497104	207086	0.131943	1.65872	207086
	207294	0.771249	0.627761	207459	0.386028	1.95046	207294	0.484596	0.40383	207294	0.420978	1.3331	207294	0	1.98743	207294	0.476454	1.32578	207294	0.399173	1.13449	207294	0.524672	0.765147	207294	0	1.65626	207294	1.46166	0.519701	207294	0.363175	1.53165	207294	1.24509	0.814098	207294	0.383866	1.38618	207294	0.517734	0.0970752	207294	0.570749	0.533927	207294	0.131943	1.65872	207294
	207459	0.914737	0.825057	207534	0.446979	2.29585	207459	0.504788	0.524979	207459	0.4736	1.35064	207459	0	1.82351	207459	0.372877	1.26364	207459	0.252109	0.9244	207459	0.48095	0.699563	207459	0	1.56251	207459	1.57534	0.50346	207459	0.442127	1.50007	207459	1.34087	0.877948	207459	0.36254	1.3222	207459	0.436838	0.113254	207459	0.44187	0.423459	207459	0.113094	1.79066	207459
	207534	0.896801	0.753313	207705	0.487614	2.17395	207534	0.646128	0.504788	207534	0.508682	1.40326	207534	0	1.86449	207534	0.5386	1.24292	207534	0.357155	0.9244	207534	0.524672	0.633979	207534	0	1.87501	207534	1.5591	0.438498	207534	0.410546	1.65797	207534	1.29298	0.957762	207534	0.511821	1.19425	207534	0.501555	0.145613	207534	0.423459	0.405048	207534	0.0376981	1.73411	207534
	207705	0.807121	0.556017	208072	0.467297	2.15363	207705	0.686511	0.848043	207705	0.613926	1.35064	207705	0	2.29476	207705	0.704323	1.49151	207705	0.525227	0.945409	207705	0.743286	0.633979	207705	0	2.34377	207705	1.65655	0.341054	207705	0.442127	2.03694	207705	1.34087	0.798135	207705	0.447843	2.08994	207705	0.469197	0.19415	207705	0.405048	0.570749	207705	0.113094	1.43253	207705
	208072	1.11203	0.538081	208234	0.467297	1.90982	208072	0.484596	0.646128	208072	0.438519	1.08753	208072	0	2.31525	208072	0.517884	1.45008	208072	0.273118	0.9244	208072	0.699563	0.896315	208072	0	1.90626	208072	1.90016	0.568423	208072	0.473707	2.08431	208072	1.29298	0.877948	208072	0.383866	1.55679	208072	0.533914	0.242688	208072	0.607572	0.423459	208072	0.150792	2.20534	208072
	208234	0.932673	0.735377	208570	0.406345	1.8895	208234	0.424022	0.767277	208234	0.561304	1.28047	208234	0	1.98743	208234	0.497169	1.32578	208234	0.525227	1.26055	208234	0.612118	0.743286	208234	0	1.87501	208234	1.52662	0.438498	208234	0.457917	1.4527	208234	1.16528	1.00565	208234	0.36254	1.47149	208234	0.582451	0.226509	208234	0.681217	0.533927	208234	0.169641	1.97915	208234
	208570	0.807121	0.35872	208672	0.406345	1.93014	208570	0.363447	0.424022	208570	0.385896	1.08753	208570	0	1.80303	208570	0.476454	1.49151	208570	0.420182	0.672291	208570	0.437227	0.677702	208570	0	1.60939	208570	1.34797	0.422257	208570	0.505287	1.51586	208570	1.03758	0.718321	208570	0.447843	1.1516	208570	0.436838	0.226509	208570	0.497104	0.368225	208570	0.113094	1.28173	208570
	208672	0.860929	0.466337	208702	0.426662	1.82855	208672	0.343256	0.504788	208672	0.298193	1.10507	208672	0	1.70058	208672	0.517884	1.28435	208672	0.441191	0.588255	208672	0.568395	0.568395	208672	0	1.42189	208672	1.33173	0.25985	208672	0.489497	1.62639	208672	0.861986	0.670433	208672	0.319888	1.13027	208672	0.355942	0.177971	208672	0.497104	0.257758	208672	0.0942452	1.39483	208672
	208702	0.753313	0.502209	208873	0.36571	2.07236	208702	0.383639	0.524979	208702	0.350815	1.19277	208702	0	1.55716	208702	0.455738	1.24292	208702	0.420182	0.651282	208702	0.437227	0.568395	208702	0	1.54689	208702	1.44542	0.211129	208702	0.426336	1.65797	208702	0.814098	0.59062	208702	0.319888	1.08762	208702	0.339763	0.145613	208702	0.515515	0.331403	208702	0.0942452	1.37598	208702
	208873	0.842993	0.394593	208954	0.446979	1.7676	208873	0.524979	0.565362	208873	0.385896	0.999823	208873	0	1.55716	208873	0.559315	1.16006	208873	0.4622	0.903391	208873	0.459088	0.524672	208873	0	1.50001	208873	1.51038	0.373535	208873	0.394756	1.53165	208873	1.05354	0.702359	208873	0.490495	1.45016	208873	0.501555	0.161792	208873	0.570749	0.331403	208873	0.0753961	1.43253	208873
	208954	0.842993	0.430465	209143	0.264124	1.7676	208954	0.484596	0.464405	208954	0.368356	1.15769	208954	0	1.55716	208954	0.435023	1.13935	208954	0.420182	0.903391	208954	0.415366	0.677702	208954	0	1.62501	208954	1.34797	0.50346	208954	0.331595	1.73693	208954	1.02161	0.846023	208954	0.511821	1.53546	208954	0.453018	0.19415	208954	0.497104	0.331403	208954	0.0565471	1.39483	208954
	209143	0.842993	0.448401	209260	0.325076	1.8895	209143	0.383639	0.605745	209143	0.385896	1.21031	209143	0	1.41374	209143	0.393592	1.51222	209143	0.315136	0.903391	209143	0.677702	0.612118	209143	0	1.45314	209143	1.34797	0.276091	209143	0.426336	1.23164	209143	0.941799	0.526769	209143	0.383866	1.21558	209143	0.436838	0.19415	209143	0.607572	0.312991	209143	0.0565471	1.47022	209143
	209260	0.771249	0.520145	209380	0.304759	1.86919	209260	0.424022	0.545171	209260	0.596385	1.29802	209260	0	1.43422	209260	0.476454	1.32578	209260	0.273118	0.840364	209260	0.590256	0.568395	209260	0	1.79689	209260	1.44542	0.406016	209260	0.394756	1.35796	209260	0.877948	0.877948	209260	0.36254	1.40751	209260	0.436838	0.19415	209260	0.625983	0.460281	209260	0.0376981	1.43253	209260
	209380	0.914737	0.35872	209617	0.325076	2.2349	209380	0.363447	0.625937	209380	0.561304	1.15769	209380	0	1.70058	209380	0.497169	1.20149	209380	0.336145	0.987427	209380	0.612118	0.590256	209380	0	1.59376	209380	1.34797	0.422257	209380	0.457917	1.95799	209380	0.973725	0.877948	209380	0.405192	1.49281	209380	0.647168	0.177971	209380	0.515515	0.29458	209380	0.018849	1.60217	209380
	209617	1.00442	0.502209	209634	0.325076	2.27553	209617	0.545171	0.726894	209617	0.596385	1.24539	209617	0	1.844	209617	0.580031	1.42936	209617	0.399173	1.05045	209617	0.765147	0.65584	209617	0	1.71876	209617	1.52662	0.535942	209617	0.347385	1.70535	209617	1.02161	0.877948	209617	0.490495	1.79137	209617	0.59863	0.258867	209617	0.570749	0.386636	209617	0.0376981	1.67756	209617
	209634	1.05823	0.484273	209648	0.345393	2.25521	209634	0.504788	0.66632	209634	0.578845	1.22785	209634	0	1.76205	209634	0.559315	1.36721	209634	0.357155	1.00844	209634	0.765147	0.633979	209634	0	1.57814	209634	1.52662	0.519701	209634	0.300014	1.70535	209634	1.08546	0.893911	209634	0.447843	1.74872	209634	0.59863	0.226509	209634	0.625983	0.331403	209634	0.0376981	1.60217	209634
	209648	1.0941	0.502209	209687	0.345393	2.45839	209648	0.524979	0.686511	209648	0.613926	1.26293	209648	0	1.94645	209648	0.476454	1.47079	209648	0.357155	1.05045	209648	0.743286	0.699563	209648	0	1.68751	209648	1.51038	0.535942	209648	0.363175	1.83167	209648	1.08546	0.941799	209648	0.554473	1.74872	209648	0.582451	0.242688	209648	0.607572	0.276169	209648	0.0376981	1.56447	209648
	209687	0.950609	0.520145	209716	0.36571	2.2349	209687	0.464405	0.767277	209687	0.649008	1.31556	209687	0	1.88498	209687	0.455738	1.55365	209687	0.315136	1.07146	209687	0.830731	0.743286	209687	0.0156251	1.68751	209687	1.46166	0.552182	209687	0.410546	1.9422	209687	1.14931	0.989687	209687	0.554473	1.66342	209687	0.582451	0.226509	209687	0.58916	0.312991	209687	0.0565471	1.41368	209687
	209716	1.00442	0.556017	209856	0.345393	1.70665	209716	0.464405	0.767277	209716	0.613926	1.38572	209716	0	1.82351	209716	0.455738	1.65723	209716	0.378164	1.02945	209716	0.677702	0.765147	209716	0	1.68751	209716	1.54286	0.50346	209716	0.426336	1.87904	209716	1.13335	0.973725	209716	0.533147	1.51414	209716	0.582451	0.242688	209716	0.699628	0.29458	209716	0.0376981	1.47022	209716
	209856	0.771249	0.591889	209941	0.36571	1.7676	209856	0.565362	0.444213	209856	0.315733	1.10507	209856	0	1.76205	209856	0.372877	1.40865	209856	0.441191	0.903391	209856	0.590256	0.677702	209856	0	1.82814	209856	1.46166	0.324813	209856	0.410546	1.4527	209856	1.21317	1.00565	209856	0.490495	1.17292	209856	0.61481	0.21033	209856	0.515515	0.423459	209856	0.0565471	1.35713	209856
	209941	0.681569	0.538081	210635	0.528248	2.05204	209941	0.545171	0.565362	209941	0.385896	1.14015	209941	0	1.53667	209941	0.372877	1.22221	209941	0.420182	0.903391	209941	0.612118	0.721424	209941	0	1.76564	209941	1.41294	0.308572	209941	0.315805	1.54744	209941	1.16528	0.861986	209941	0.405192	1.30088	209941	0.647168	0.177971	209941	0.44187	0.386636	209941	0.0376981	1.54562	209941
	210635	1.07616	0.609825	211159	0.426662	1.58474	210635	0.444213	0.686511	210635	0.4736	1.38572	210635	0	2.06938	210635	0.352161	1.82295	210635	0.525227	0.861373	210635	0.677702	0.612118	210635	0	2.12502	210635	1.4779	0.422257	210635	0.378966	1.75272	210635	1.18124	1.16528	210635	0.447843	1.85535	210635	0.744243	0.177971	210635	0.791684	0.570749	210635	0.113094	1.65872	210635
	211159	0.753313	0.538081	211348	0.426662	1.66601	211159	0.444213	0.444213	211159	0.350815	0.684089	211159	0	1.18836	211159	0.2693	1.01505	211159	0.168073	0.588255	211159	0.393504	0.590256	211159	0	1.53126	211159	1.20181	0.308572	211159	0.268434	1.34217	211159	0.893911	0.622545	211159	0.36254	1.25823	211159	0.61481	0.177971	211159	0.607572	0.44187	211159	0.131943	0.923603	211159
	211348	0.699505	0.466337	211772	0.345393	1.58474	211348	0.545171	0.363447	211348	0.385896	0.912119	211348	0	1.70058	211348	0.352161	1.18078	211348	0.504218	0.861373	211348	0.502811	0.65584	211348	0	1.31251	211348	1.25053	0.373535	211348	0.363175	1.38954	211348	0.957762	0.574657	211348	0.255911	1.00232	211348	0.469197	0.161792	211348	0.58916	0.349814	211348	0.113094	1.35713	211348
	211772	0.807121	0.573953	211881	0.386028	1.44252	211772	0.484596	0.424022	211772	0.280652	1.08753	211772	0.0204889	1.41374	211772	0.290015	0.994338	211772	0.315136	0.567245	211772	0.502811	0.721424	211772	0	1.39064	211772	1.46166	0.373535	211772	0.347385	1.57902	211772	1.08546	0.542732	211772	0.36254	1.34353	211772	0.436838	0.177971	211772	0.423459	0.368225	211772	0.0565471	1.14979	211772
	211881	0.753313	0.591889	214661	0.467297	2.01141	211881	0.343256	0.444213	211881	0.350815	0.982282	211881	0	1.43422	211881	0.248585	1.16006	211881	0.420182	0.651282	211881	0.546534	0.721424	211881	0	1.48439	211881	1.57534	0.470979	211881	0.378966	1.6106	211881	1.1972	0.59062	211881	0.319888	1.38618	211881	0.517734	0.226509	211881	0.478693	0.368225	211881	0.131943	1.35713	211881
	214661	0.538081	0.466337	214762	0.568883	1.86919	214661	0.545171	0.848043	214661	0.596385	1.12261	214661	0	1.88498	214661	0.435023	1.18078	214661	0.336145	0.819354	214661	0.437227	0.699563	214661	0	1.59376	214661	1.3967	0.406016	214661	0.426336	1.4527	214661	1.1972	0.814098	214661	0.277236	1.19425	214661	0.453018	0.21033	214661	0.625983	0.44187	214661	0.113094	1.09324	214661
	214762	0.735377	0.538081	215005	0.629835	2.33648	214762	0.605745	0.908618	214762	0.526222	1.06999	214762	0	2.0284	214762	0.517884	1.32578	214762	0.4622	0.9244	214762	0.502811	0.677702	214762	0	1.65626	214762	1.60782	0.373535	214762	0.457917	1.40533	214762	1.40472	0.909874	214762	0.341214	1.38618	214762	0.760422	0.21033	214762	0.533927	0.405048	214762	0.0753961	1.31943	214762
	215005	0.860929	0.484273	215020	0.670469	2.33648	215005	0.565362	0.787469	215005	0.420978	1.15769	215005	0	2.15134	215005	0.435023	1.38793	215005	0.399173	0.9244	215005	0.502811	0.896315	215005	0	1.62501	215005	1.5591	0.422257	215005	0.378966	1.70535	215005	1.13335	0.798135	215005	0.341214	1.53546	215005	0.61481	0.145613	215005	0.460281	0.497104	215005	0.0565471	1.71526	215005
	215020	0.807121	0.538081	215332	0.325076	1.7676	215020	0.585554	0.767277	215020	0.420978	1.19277	215020	0	2.15134	215020	0.414308	1.38793	215020	0.420182	0.882382	215020	0.459088	0.896315	215020	0	1.76564	215020	1.5591	0.422257	215020	0.347385	1.65797	215020	1.08546	0.76621	215020	0.319888	1.55679	215020	0.59863	0.161792	215020	0.405048	0.515515	215020	0.0565471	1.71526	215020
	215332	0.753313	0.35872	215336	0.325076	1.68633	215332	0.383639	0.66632	215332	0.298193	1.15769	215332	0	1.63911	215332	0.352161	1.13935	215332	0.378164	0.819354	215332	0.524672	0.743286	215332	0	1.64064	215332	1.26677	0.454738	215332	0.473707	1.65797	215332	1.00565	0.76621	215332	0.383866	1.1516	215332	0.59863	0.339763	215332	0.460281	0.423459	215332	0.0942452	1.50792	215332
	215336	0.771249	0.35872	215341	0.386028	1.62538	215336	0.383639	0.625937	215336	0.298193	1.19277	215336	0	1.59814	215336	0.331446	1.09791	215336	0.378164	0.840364	215336	0.546534	0.743286	215336	0	1.64064	215336	1.26677	0.454738	215336	0.489497	1.65797	215336	0.973725	0.76621	215336	0.383866	1.13027	215336	0.582451	0.323584	215336	0.478693	0.423459	215336	0.0942452	1.50792	215336
	215341	0.789185	0.35872	215344	0.345393	1.62538	215341	0.40383	0.625937	215341	0.333274	1.10507	215341	0	1.53667	215341	0.352161	1.11863	215341	0.378164	0.819354	215341	0.524672	0.743286	215341	0.0156251	1.62501	215341	1.28301	0.470979	215341	0.489497	1.67376	215341	1.0695	0.76621	215341	0.383866	1.19425	215341	0.59863	0.323584	215341	0.533927	0.386636	215341	0.0942452	1.50792	215341
	215344	0.807121	0.35872	215487	0.264124	1.8895	215344	0.40383	0.605745	215344	0.315733	1.10507	215344	0	1.55716	215344	0.372877	1.11863	215344	0.378164	0.819354	215344	0.502811	0.743286	215344	0	1.62501	215344	1.26677	0.454738	215344	0.521078	1.67376	215344	1.05354	0.76621	215344	0.383866	1.19425	215344	0.582451	0.339763	215344	0.515515	0.386636	215344	0.0942452	1.50792	215344
	215487	0.627761	0.520145	215848	0.548566	1.70665	215487	0.424022	0.625937	215487	0.350815	1.10507	215487	0	1.98743	215487	0.435023	1.40865	215487	0.357155	0.546236	215487	0.48095	0.590256	215487	0	1.95314	215487	1.20181	0.454738	215487	0.489497	1.64218	215487	1.05354	0.83006	215487	0.511821	1.34353	215487	0.744243	0.291226	215487	0.405048	0.386636	215487	0.150792	1.50792	215487
	215848	0.735377	0.340784	215935	0.426662	1.60506	215848	0.524979	0.545171	215848	0.385896	1.14015	215848	0	1.63911	215848	0.642177	1.80224	215848	0.357155	0.609264	215848	0.393504	0.65584	215848	0	2.10939	215848	1.46166	0.633386	215848	0.426336	1.43691	215848	1.0695	1.02161	215848	0.319888	1.34353	215848	0.501555	0.161792	215848	0.44187	0.533927	215848	0.0565471	1.47022	215848
	215935	0.735377	0.448401	215974	0.426662	1.70665	215935	0.444213	0.464405	215935	0.350815	1.24539	215935	0	1.61863	215935	0.5386	1.40865	215935	0.546236	0.525227	215935	0.393504	0.721424	215935	0	2.07814	215935	1.41294	0.470979	215935	0.394756	1.27901	215935	1.08546	0.893911	215935	0.298562	1.38618	215935	0.517734	0.19415	215935	0.497104	0.644394	215935	0.131943	1.28173	215935
	215974	0.717441	0.538081	216042	0.406345	1.80823	215974	0.484596	0.40383	215974	0.385896	1.19277	215974	0	1.61863	215974	0.435023	1.32578	215974	0.525227	0.546236	215974	0.48095	0.65584	215974	0	1.93751	215974	1.34797	0.357294	215974	0.236854	1.31059	215974	1.03758	0.941799	215974	0.319888	1.38618	215974	0.485376	0.21033	215974	0.497104	0.460281	215974	0.0942452	1.35713	215974
	216042	0.753313	0.573953	216257	0.446979	1.60506	216042	0.444213	0.545171	216042	0.385896	1.12261	216042	0	1.6596	216042	0.476454	1.20149	216042	0.441191	0.525227	216042	0.415366	0.633979	216042	0.0156251	2.07814	216042	1.15309	0.373535	216042	0.315805	1.34217	216042	1.13335	1.16528	216042	0.426518	1.47149	216042	0.436838	0.177971	216042	0.423459	0.533927	216042	0.0942452	1.33828	216042
	216257	0.842993	0.502209	216352	0.528248	1.70665	216257	0.383639	0.444213	216257	0.456059	1.29802	216257	0	1.61863	216257	0.372877	1.22221	216257	0.399173	0.651282	216257	0.590256	0.612118	216257	0	2.03127	216257	1.23429	0.373535	216257	0.363175	1.56323	216257	1.10143	0.957762	216257	0.469169	1.3222	216257	0.420659	0.19415	216257	0.644394	0.515515	216257	0	1.48907	216257
	216352	0.717441	0.591889	216400	0.568883	1.95046	216352	0.504788	0.545171	216352	0.438519	1.31556	216352	0	1.88498	216352	0.414308	1.42936	216352	0.420182	0.672291	216352	0.502811	0.568395	216352	0	1.81251	216352	1.52662	0.438498	216352	0.378966	1.73693	216352	1.03758	0.782172	216352	0.511821	1.38618	216352	0.59863	0.21033	216352	0.681217	0.478693	216352	0.0753961	1.69641	216352
	216400	0.717441	0.663633	216424	0.548566	2.05204	216400	0.464405	0.40383	216400	0.438519	1.68391	216400	0	1.98743	216400	0.476454	1.63651	216400	0.357155	0.840364	216400	0.590256	0.612118	216400	0	1.79689	216400	1.57534	0.389776	216400	0.378966	1.67376	216400	1.08546	0.814098	216400	0.447843	1.51414	216400	0.663347	0.19415	216400	0.810095	0.386636	216400	0.113094	1.63987	216400
	216424	0.771249	0.681569	216488	0.507931	2.09268	216424	0.464405	0.464405	216424	0.420978	1.63129	216424	0	2.00791	216424	0.5386	1.53294	216424	0.357155	0.903391	216424	0.65584	0.65584	216424	0	1.85939	216424	1.65655	0.406016	216424	0.410546	1.67376	216424	1.03758	0.861986	216424	0.36254	1.47149	216424	0.695706	0.161792	216424	0.773273	0.423459	216424	0.113094	1.54562	216424
	216488	0.789185	0.645697	216587	0.548566	2.3568	216488	0.424022	0.524979	216488	0.578845	1.64883	216488	0	2.15134	216488	0.683607	1.65723	216488	0.399173	0.861373	216488	0.896315	0.80887	216488	0	1.85939	216488	1.51038	0.406016	216488	0.442127	1.54744	216488	1.0695	0.877948	216488	0.405192	1.55679	216488	0.582451	0.19415	216488	0.754862	0.460281	216488	0.0942452	1.62102	216488
	216587	0.914737	0.609825	216750	0.528248	2.07236	216587	0.383639	0.524979	216587	0.561304	1.63129	216587	0	2.2128	216587	0.600746	1.94725	216587	0.483209	1.02945	216587	0.940038	0.765147	216587	0	1.90626	216587	1.75399	0.552182	216587	0.521078	1.73693	216587	1.10143	0.877948	216587	0.383866	1.70607	216587	0.517734	0.19415	216587	0.625983	0.460281	216587	0.18849	1.65872	216587
	216750	0.968545	0.484273	217083	0.507931	2.09268	216750	0.585554	0.726894	216750	0.613926	1.52604	216750	0	2.17183	216750	0.559315	1.55365	216750	0.441191	1.05045	216750	0.612118	0.415366	216750	0	1.90626	216750	1.90016	0.600904	216750	0.536868	1.83167	216750	1.37279	0.798135	216750	0.405192	1.47149	216750	0.40448	0.177971	216750	0.423459	0.478693	216750	0.131943	1.75296	216750
	217083	0.753313	0.538081	217089	0.507931	2.15363	217083	0.585554	0.625937	217083	0.456059	1.43834	217083	0	1.78254	217083	0.414308	1.49151	217083	0.483209	0.651282	217083	0.393504	0.852592	217083	0	1.50001	217083	1.72151	0.584664	217083	0.600029	1.59481	217083	1.05354	0.83006	217083	0.469169	1.49281	217083	0.436838	0.242688	217083	0.570749	0.405048	217083	0.0753961	1.31943	217083
	217089	0.753313	0.556017	217266	0.325076	1.95046	217089	0.545171	0.585554	217089	0.491141	1.40326	217089	0	1.92596	217089	0.393592	1.51222	217089	0.504218	0.609264	217089	0.415366	0.80887	217089	0	1.54689	217089	1.57534	0.535942	217089	0.615819	1.56323	217089	1.13335	0.83006	217089	0.511821	1.51414	217089	0.469197	0.242688	217089	0.570749	0.349814	217089	0.0753961	1.31943	217089
	217266	0.842993	0.573953	221332	0.467297	2.2349	217266	0.565362	0.605745	217266	0.438519	1.3331	217266	0	2.25378	217266	0.2693	1.30507	217266	0.4622	0.714309	217266	0.546534	0.65584	217266	0	1.84376	217266	1.41294	0.552182	217266	0.67898	1.34217	217266	1.35683	0.734284	217266	0.426518	1.55679	217266	0.550093	0.113254	217266	0.607572	0.478693	217266	0.0565471	1.60217	217266
	221332	0.878865	0.681569	222524	0.507931	1.62538	221332	0.605745	0.565362	221332	0.298193	1.12261	221332	0	1.74156	221332	0.621461	1.59508	221332	0.420182	0.798345	221332	0.590256	0.918176	221332	0	1.93751	221332	1.9164	0.324813	221332	0.489497	1.9422	221332	1.16528	0.83006	221332	0.447843	1.59944	221332	0.647168	0.177971	221332	0.533927	0.58916	221332	0.169641	1.41368	221332
	222524	0.878865	0.591889	222542	0.487614	1.68633	222524	0.605745	0.504788	222524	0.368356	1.19277	222524	0	1.82351	222524	0.414308	1.67795	222524	0.630273	0.756327	222524	0.371643	0.568395	222524	0	1.84376	222524	1.38046	0.341054	222524	0.489497	1.62639	222524	1.18124	0.686396	222524	0.405192	1.34353	222524	0.420659	0.145613	222524	0.607572	0.552338	222524	0.0376981	1.62102	222524
	222542	0.860929	0.538081	223339	0.446979	1.82855	222542	0.625937	0.504788	222542	0.385896	1.12261	222542	0	1.82351	222542	0.414308	1.63651	222542	0.630273	0.798345	222542	0.437227	0.590256	222542	0	1.78126	222542	1.31549	0.341054	222542	0.473707	1.51586	222542	1.1972	0.734284	222542	0.36254	1.30088	222542	0.372122	0.161792	222542	0.625983	0.515515	222542	0.0565471	1.60217	222542
	223339	0.681569	0.609825	223676	0.568883	1.84887	223339	0.424022	0.605745	223339	0.350815	1.14015	223339	0	1.844	223339	0.372877	1.26364	223339	0.315136	0.9244	223339	0.459088	0.743286	223339	0	1.60939	223339	1.73775	0.454738	223339	0.489497	1.86325	223339	1.08546	0.989687	223339	0.426518	1.34353	223339	0.744243	0.226509	223339	0.73645	0.405048	223339	0.113094	1.45138	223339
	223676	0.717441	0.520145	224846	0.568883	1.90982	223676	0.444213	0.686511	223676	0.315733	1.01736	223676	0	2.2128	223676	0.559315	1.20149	223676	0.273118	0.840364	223676	0.371643	0.699563	223676	0	1.50001	223676	1.49414	0.50346	223676	0.505287	1.27901	223676	0.909874	0.718321	223676	0.447843	1.36486	223676	0.40448	0.0970752	223676	0.625983	0.312991	223676	0.131943	1.39483	223676
	224846	0.896801	0.538081	224861	0.568883	1.82855	224846	0.464405	0.686511	224846	0.508682	1.12261	224846	0	2.0284	224846	0.621461	1.45008	224846	0.567245	0.651282	224846	0.590256	0.349781	224846	0	1.64064	224846	1.65655	0.389776	224846	0.442127	1.37375	224846	1.35683	0.76621	224846	0.597125	1.38618	224846	0.550093	0.113254	224846	0.552338	0.607572	224846	0.0753961	1.52677	224846
	224861	0.807121	0.484273	225105	0.487614	2.43807	224861	0.424022	0.686511	224861	0.543763	1.06999	224861	0	2.13085	224861	0.600746	1.47079	224861	0.567245	0.630273	224861	0.590256	0.415366	224861	0	1.57814	224861	1.73775	0.324813	224861	0.426336	1.20006	224861	1.29298	0.718321	224861	0.682428	1.38618	224861	0.533914	0.113254	224861	0.552338	0.515515	224861	0.0753961	1.45138	224861
	225105	0.878865	0.645697	225343	0.325076	1.99109	225105	0.646128	0.646128	225105	0.491141	1.56113	225105	0	2.52014	225105	0.559315	1.57437	225105	0.399173	0.714309	225105	0.459088	0.633979	225105	0	1.82814	225105	1.65655	0.48722	225105	0.442127	1.27901	225105	1.22913	0.750247	225105	0.405192	1.53546	225105	0.501555	0.161792	225105	0.607572	0.625983	225105	0.0376981	1.84721	225105
	225343	0.950609	0.520145	225414	0.386028	1.68633	225343	0.787469	0.524979	225343	0.491141	0.9472	225343	0	1.88498	225343	0.435023	1.40865	225343	0.525227	0.987427	225343	0.393504	0.699563	225343	0	1.92189	225343	1.29925	0.373535	225343	0.442127	1.62639	225343	1.26105	0.909874	225343	0.383866	1.25823	225343	0.566272	0.21033	225343	0.368225	0.699628	225343	0.0942452	1.47022	225343
	225414	0.771249	0.412529	230175	0.629835	1.93014	225414	0.424022	0.545171	225414	0.403437	1.10507	225414	0	1.72107	225414	0.435023	1.32578	225414	0.609264	0.987427	225414	0.415366	0.568395	225414	0	1.57814	225414	1.25053	0.50346	225414	0.489497	1.51586	225414	1.1972	0.814098	225414	0.405192	1.21558	225414	0.436838	0.145613	225414	0.331403	0.58916	225414	0.0942452	1.45138	225414
	230175	0.789185	0.538081	231858	0.568883	1.78792	230175	0.40383	0.747086	230175	0.526222	1.14015	230175	0	2.00791	230175	0.476454	1.57437	230175	0.546236	0.819354	230175	0.677702	0.765147	230175	0	1.81251	230175	1.51038	0.48722	230175	0.394756	1.9422	230175	1.35683	0.925837	230175	0.383866	1.70607	230175	0.647168	0.19415	230175	0.828507	0.533927	230175	0.131943	1.67756	230175
	231858	0.825057	0.663633	232905	0.690786	2.11299	231858	0.504788	0.565362	231858	0.456059	1.15769	231858	0	2.08987	231858	0.476454	1.49151	231858	0.420182	0.945409	231858	0.568395	0.590256	231858	0	1.98439	231858	1.44542	0.552182	231858	0.536868	1.80009	231858	1.22913	0.734284	231858	0.447843	1.79137	231858	0.517734	0.145613	231858	0.570749	0.497104	231858	0.150792	1.54562	231858
	232905	0.896801	0.556017	233941	0.426662	2.33648	232905	0.706703	0.787469	232905	0.491141	1.43834	232905	0	2.25378	232905	0.8079	1.55365	232905	0.525227	1.07146	232905	0.459088	0.874454	232905	0	2.12502	232905	1.64031	0.48722	232905	0.442127	1.92641	232905	1.29298	0.877948	232905	0.426518	1.64209	232905	0.550093	0.226509	232905	0.662805	0.58916	232905	0.18849	1.77181	232905
	233941	0.771249	0.466337	233943	0.446979	2.33648	233941	0.484596	0.464405	233941	0.4736	1.19277	233941	0	2.08987	233941	0.310731	1.76081	233941	0.420182	0.945409	233941	0.48095	0.699563	233941	0	2.23439	233941	1.72151	0.519701	233941	0.521078	1.95799	233941	1.26105	0.798135	233941	0.511821	1.40751	233941	0.679526	0.129434	233941	0.570749	0.423459	233941	0.0753961	1.35713	233941
	233943	0.753313	0.466337	234004	0.467297	2.43807	233943	0.484596	0.464405	233943	0.456059	1.19277	233943	0	2.08987	233943	0.310731	1.78152	233943	0.420182	0.945409	233943	0.48095	0.677702	233943	0	2.23439	233943	1.77023	0.519701	233943	0.521078	1.95799	233943	1.26105	0.798135	233943	0.511821	1.40751	233943	0.679526	0.129434	233943	0.58916	0.423459	233943	0.0565471	1.35713	233943
	234004	0.807121	0.448401	234551	0.670469	2.07236	234004	0.424022	0.565362	234004	0.438519	1.35064	234004	0	2.37672	234004	0.414308	1.76081	234004	0.525227	0.777336	234004	0.524672	0.677702	234004	0	2.14064	234004	1.62407	0.438498	234004	0.6474	1.80009	234004	1.24509	0.925837	234004	0.575799	1.53546	234004	0.61481	0.129434	234004	0.681217	0.405048	234004	0.0942452	1.48907	234004
	234551	0.950609	0.735377	234932	0.467297	2.05204	234551	0.343256	0.424022	234551	0.649008	1.52604	234551	0	2.23329	234551	0.372877	1.63651	234551	0.525227	0.840364	234551	0.612118	0.830731	234551	0	1.76564	234551	1.4779	0.438498	234551	0.631609	1.67376	234551	0.989687	0.846023	234551	0.533147	1.68474	234551	0.630989	0.291226	234551	0.570749	0.607572	234551	0.0753961	1.52677	234551
	234932	0.986481	0.627761	235472	0.568883	1.99109	234932	0.383639	0.767277	234932	0.526222	1.38572	234932	0	1.57765	234932	0.662892	1.65723	234932	0.210091	0.735318	234932	0.524672	0.743286	234932	0	1.95314	234932	1.60782	0.454738	234932	0.505287	1.73693	234932	1.53242	0.814098	234932	0.511821	1.45016	234932	0.695706	0.21033	234932	0.533927	0.478693	234932	0.0942452	1.58332	234932
	235472	0.681569	0.807121	235561	0.528248	2.31617	235472	0.545171	0.484596	235472	0.350815	1.10507	235472	0	1.72107	235472	0.517884	1.63651	235472	0.504218	0.798345	235472	0.699563	0.349781	235472	0	1.98439	235472	1.72151	0.617145	235472	0.378966	1.95799	235472	1.08546	0.734284	235472	0.490495	1.68474	235472	0.711885	0.0647168	235472	0.644394	0.497104	235472	0.169641	1.69641	235472
	235561	0.825057	0.717441	235639	0.446979	2.49902	235561	0.524979	0.747086	235561	0.420978	1.12261	235561	0	1.92596	235561	0.476454	1.63651	235561	0.504218	0.6933	235561	0.306059	0.371643	235561	0	2.01564	235561	1.83519	0.649626	235561	0.363175	1.67376	235561	1.16528	0.782172	235561	0.661102	1.68474	235561	0.711885	0.19415	235561	0.607572	0.478693	235561	0.18849	1.47022	235561
	235639	0.681569	0.538081	235645	0.446979	2.4787	235639	0.40383	0.66632	235639	0.456059	1.12261	235639	0	1.80303	235639	0.435023	1.53294	235639	0.483209	0.609264	235639	0.502811	0.437227	235639	0	2.07814	235639	1.68903	0.698348	235639	0.347385	1.56323	235639	1.18124	0.702359	235639	0.554473	1.57812	235639	0.61481	0.19415	235639	0.73645	0.625983	235639	0.113094	1.71526	235639
	235645	0.627761	0.591889	235669	0.386028	2.29585	235645	0.40383	0.646128	235645	0.420978	1.14015	235645	0	1.82351	235645	0.455738	1.55365	235645	0.4622	0.609264	235645	0.502811	0.48095	235645	0	2.03127	235645	1.67279	0.714589	235645	0.363175	1.56323	235645	1.1972	0.750247	235645	0.554473	1.53546	235645	0.59863	0.19415	235645	0.699628	0.625983	235645	0.113094	1.69641	235645
	235669	0.627761	0.591889	235910	0.345393	2.21458	235669	0.363447	0.605745	235669	0.420978	1.21031	235669	0	1.6596	235669	0.414308	1.55365	235669	0.4622	0.630273	235669	0.502811	0.48095	235669	0	2.00002	235669	1.64031	0.633386	235669	0.457917	1.67376	235669	1.16528	0.734284	235669	0.511821	1.57812	235669	0.61481	0.161792	235669	0.73645	0.552338	235669	0.0942452	1.69641	235669
	235910	1.05823	0.663633	236272	0.467297	2.07236	235910	0.343256	0.605745	235910	0.456059	1.47342	235910	0	2.15134	235910	0.2693	1.03577	235910	0.336145	0.6933	235910	0.546534	0.743286	235910	0	1.73439	235910	1.29925	0.357294	235910	0.394756	1.54744	235910	0.973725	0.877948	235910	0.447843	1.49281	235910	0.566272	0.19415	235910	0.718039	0.44187	235910	0.169641	1.9226	235910
	236272	0.825057	0.466337	236387	0.467297	2.21458	236272	0.524979	0.625937	236272	0.438519	0.912119	236272	0	2.27427	236272	0.580031	1.30507	236272	0.483209	0.9244	236272	0.524672	0.65584	236272	0	1.70314	236272	1.54286	0.454738	236272	0.615819	1.76851	236272	0.989687	0.734284	236272	0.319888	1.64209	236272	0.501555	0.145613	236272	0.58916	0.386636	236272	0.131943	2.0357	236272
	236387	0.878865	0.412529	236451	0.507931	2.11299	236387	0.585554	0.565362	236387	0.368356	1.22785	236387	0	2.33574	236387	0.455738	1.6158	236387	0.336145	0.945409	236387	0.459088	0.743286	236387	0	1.95314	236387	1.49414	0.454738	236387	0.584239	1.73693	236387	1.13335	0.734284	236387	0.36254	1.57812	236387	0.469197	0.291226	236387	0.515515	0.312991	236387	0.131943	1.50792	236387
	236451	0.807121	0.466337	236789	0.446979	2.01141	236451	0.585554	0.767277	236451	0.456059	1.31556	236451	0	2.33574	236451	0.476454	1.51222	236451	0.378164	0.9244	236451	0.502811	0.852592	236451	0	1.93751	236451	1.36422	0.48722	236451	0.521078	1.84746	236451	1.1972	0.782172	236451	0.533147	1.53546	236451	0.485376	0.307405	236451	0.533927	0.349814	236451	0.113094	1.77181	236451
	236789	0.842993	0.538081	236969	0.426662	2.13331	236789	0.363447	0.464405	236789	0.561304	1.01736	236789	0	2.25378	236789	0.476454	1.65723	236789	0.357155	0.819354	236789	0.612118	0.568395	236789	0.0156251	1.70314	236789	1.5591	0.470979	236789	0.473707	1.89483	236789	1.27702	0.702359	236789	0.511821	1.62077	236789	0.566272	0.161792	236789	0.58916	0.331403	236789	0.0753961	1.67756	236789
	236969	1.0941	0.556017	237018	0.507931	2.11299	236969	0.40383	0.484596	236969	0.508682	1.35064	236969	0	2.52014	236969	0.372877	1.65723	236969	0.483209	0.819354	236969	0.524672	0.699563	236969	0	2.23439	236969	1.41294	0.584664	236969	0.410546	1.84746	236969	1.3249	0.925837	236969	0.554473	1.83403	236969	0.339763	0.226509	236969	0.478693	0.460281	236969	0.0376981	1.62102	236969
	237018	1.16584	0.538081	237321	0.609517	1.78792	237018	0.40383	0.545171	237018	0.508682	1.28047	237018	0	2.41769	237018	0.435023	1.71938	237018	0.4622	0.735318	237018	0.546534	0.65584	237018	0	2.01564	237018	1.29925	0.584664	237018	0.521078	1.68955	237018	1.3249	0.877948	237018	0.469169	1.96198	237018	0.339763	0.177971	237018	0.460281	0.58916	237018	0.018849	1.71526	237018
	237321	0.807121	0.394593	237732	0.406345	2.03172	237321	0.605745	0.585554	237321	0.4736	1.57867	237321	0	1.76205	237321	0.2693	1.47079	237321	0.336145	0.735318	237321	0.306059	0.699563	237321	0	1.79689	237321	1.42918	0.48722	237321	0.505287	1.75272	237321	1.05354	0.686396	237321	0.490495	1.19425	237321	0.566272	0.177971	237321	0.44187	0.515515	237321	0.0942452	1.39483	237321
	237732	0.842993	0.591889	237960	0.345393	2.05204	237732	0.545171	0.646128	237732	0.508682	1.54359	237732	0	1.88498	237732	0.455738	1.45008	237732	0.273118	0.798345	237732	0.437227	0.765147	237732	0	1.76564	237732	1.64031	0.454738	237732	0.536868	1.51586	237732	1.34087	0.798135	237732	0.405192	1.3222	237732	0.744243	0.291226	237732	0.515515	0.460281	237732	0.018849	1.26289	237732
	237960	0.663633	0.663633	238082	0.548566	1.74728	237960	0.726894	0.686511	237960	0.561304	1.3331	237960	0	2.31525	237960	0.352161	1.47079	237960	0.357155	0.756327	237960	0.65584	0.65584	237960	0	2.01564	237960	1.49414	0.422257	237960	0.473707	1.40533	237960	1.30894	0.957762	237960	0.426518	1.34353	237960	0.59863	0.161792	237960	0.662805	0.44187	237960	0.207339	1.20634	237960
	238082	0.860929	0.556017	238725	0.446979	1.93014	238082	0.40383	0.747086	238082	0.596385	1.12261	238082	0	1.86449	238082	0.414308	1.22221	238082	0.567245	0.714309	238082	0.546534	0.546534	238082	0	1.90626	238082	1.33173	0.617145	238082	0.394756	1.70535	238082	1.21317	0.941799	238082	0.426518	1.34353	238082	0.501555	0.19415	238082	0.515515	0.533927	238082	0.245037	1.54562	238082
	238725	0.663633	0.627761	238995	0.5892	1.7676	238725	0.605745	0.545171	238725	0.333274	1.21031	238725	0	1.80303	238725	0.393592	1.36721	238725	0.441191	1.09247	238725	0.524672	0.918176	238725	0	1.70314	238725	1.42918	0.552182	238725	0.584239	1.35796	238725	1.14931	0.654471	238725	0.277236	1.45016	238725	0.566272	0.275046	238725	0.662805	0.331403	238725	0.0565471	1.52677	238725
	238995	0.914737	0.591889	239394	0.548566	1.99109	238995	0.363447	0.585554	238995	0.508682	1.26293	238995	0	1.98743	238995	0.455738	1.32578	238995	0.420182	0.588255	238995	0.633979	0.699563	238995	0	1.93751	238995	1.26677	0.50346	238995	0.552658	1.65797	238995	1.08546	0.59062	238995	0.36254	1.38618	238995	0.566272	0.226509	238995	0.810095	0.515515	238995	0.150792	1.48907	238995
	239394	0.950609	0.591889	239437	0.446979	2.05204	239394	0.40383	0.605745	239394	0.368356	1.14015	239394	0	2.0284	239394	0.290015	0.932192	239394	0.336145	0.588255	239394	0.415366	0.568395	239394	0	1.73439	239394	1.18557	0.519701	239394	0.410546	1.68955	239394	1.05354	0.718321	239394	0.511821	1.08762	239394	0.485376	0.113254	239394	0.607572	0.423459	239394	0.0942452	1.69641	239394
	239437	1.00442	0.502209	239515	0.446979	2.09268	239437	0.383639	0.66632	239437	0.350815	1.12261	239437	0	1.88498	239437	0.310731	0.911477	239437	0.399173	0.567245	239437	0.415366	0.612118	239437	0.0156251	1.62501	239437	1.23429	0.438498	239437	0.378966	1.65797	239437	1.11739	0.76621	239437	0.575799	1.17292	239437	0.533914	0.113254	239437	0.625983	0.423459	239437	0.0942452	1.35713	239437
	239515	0.986481	0.538081	240607	0.325076	1.70665	239515	0.444213	0.66632	239515	0.456059	1.01736	239515	0	2.13085	239515	0.331446	1.24292	239515	0.420182	0.714309	239515	0.546534	0.590256	239515	0	1.62501	239515	1.4779	0.357294	239515	0.331595	1.6106	239515	1.13335	0.702359	239515	0.682428	1.55679	239515	0.630989	0.113254	239515	0.662805	0.497104	239515	0.0753961	1.52677	239515
	240607	0.878865	0.502209	240608	0.325076	1.70665	240607	0.605745	0.605745	240607	0.491141	1.29802	240607	0	1.88498	240607	0.600746	1.24292	240607	0.504218	0.903391	240607	0.590256	0.721424	240607	0	1.95314	240607	1.51038	0.454738	240607	0.505287	1.40533	240607	1.26105	0.909874	240607	0.277236	1.45016	240607	0.582451	0.145613	240607	0.552338	0.460281	240607	0.0942452	1.33828	240607
	240608	0.878865	0.502209	240922	0.386028	2.29585	240608	0.605745	0.605745	240608	0.508682	1.29802	240608	0	1.88498	240608	0.600746	1.24292	240608	0.504218	0.903391	240608	0.612118	0.721424	240608	0	1.95314	240608	1.5591	0.454738	240608	0.505287	1.40533	240608	1.26105	0.909874	240608	0.277236	1.45016	240608	0.566272	0.145613	240608	0.552338	0.460281	240608	0.0942452	1.33828	240608
	240922	0.932673	0.538081	241126	0.406345	2.21458	240922	0.565362	0.605745	240922	0.508682	1.08753	240922	0	2.27427	240922	0.455738	1.57437	240922	0.525227	0.840364	240922	0.568395	0.699563	240922	0	1.56251	240922	1.49414	0.50346	240922	0.489497	1.62639	240922	1.26105	0.973725	240922	0.533147	1.40751	240922	0.485376	0.21033	240922	0.681217	0.681217	240922	0.113094	1.60217	240922
	241126	0.968545	0.699505	241156	0.36571	2.05204	241126	0.504788	0.464405	241126	0.4736	1.43834	241126	0	2.0284	241126	0.455738	1.6158	241126	0.588255	1.11348	241126	0.590256	0.721424	241126	0	1.68751	241126	1.38046	0.454738	241126	0.552658	2.1001	241126	1.02161	0.798135	241126	0.511821	1.19425	241126	0.663347	0.21033	241126	0.515515	0.478693	241126	0.0942452	1.71526	241126
	241156	0.986481	0.699505	241753	0.36571	1.7676	241156	0.524979	0.625937	241156	0.420978	1.38572	241156	0	1.92596	241156	0.476454	1.65723	241156	0.630273	1.07146	241156	0.65584	0.633979	241156	0	1.79689	241156	1.3967	0.470979	241156	0.568448	2.00536	241156	0.973725	0.877948	241156	0.554473	1.34353	241156	0.647168	0.226509	241156	0.58916	0.478693	241156	0.0565471	1.60217	241156
	241753	0.914737	0.430465	241995	0.609517	1.90982	241753	0.323064	0.504788	241753	0.508682	0.999823	241753	0	2.35623	241753	0.517884	1.40865	241753	0.378164	1.05045	241753	0.371643	0.415366	241753	0	1.68751	241753	1.57534	0.454738	241753	0.442127	1.76851	241753	0.973725	0.622545	241753	0.36254	1.45016	241753	0.40448	0.177971	241753	0.331403	0.533927	241753	0.0565471	1.16864	241753
	241995	0.645697	0.538081	242071	0.487614	1.82855	241995	0.40383	0.565362	241995	0.578845	1.05244	241995	0	1.68009	241995	0.352161	1.16006	241995	0.546236	0.903391	241995	0.371643	0.633979	241995	0.0156251	1.82814	241995	1.13685	0.600904	241995	0.378966	1.98957	241995	1.03758	0.718321	241995	0.447843	1.94066	241995	0.61481	0.161792	241995	0.368225	0.552338	241995	0.018849	1.41368	241995
	242071	0.645697	0.538081	242137	0.548566	1.90982	242071	0.40383	0.787469	242071	0.526222	1.08753	242071	0	2.17183	242071	0.331446	1.42936	242071	0.483209	0.798345	242071	0.437227	0.721424	242071	0.0156251	2.01564	242071	1.57534	0.50346	242071	0.347385	1.98957	242071	1.14931	0.83006	242071	0.618451	1.85535	242071	0.711885	0.226509	242071	0.368225	0.460281	242071	0.018849	1.73411	242071
	242137	0.789185	0.502209	242143	0.5892	1.84887	242137	0.444213	0.848043	242137	0.4736	1.10507	242137	0	2.2128	242137	0.331446	1.24292	242137	0.420182	0.840364	242137	0.437227	0.65584	242137	0	1.98439	242137	1.59158	0.519701	242137	0.363175	2.03694	242137	1.1972	1.1972	242137	0.490495	1.77005	242137	0.630989	0.242688	242137	0.44187	0.515515	242137	0	1.69641	242137
	242143	0.753313	0.502209	242167	0.528248	1.95046	242143	0.40383	0.868235	242143	0.4736	1.12261	242143	0	2.2128	242143	0.352161	1.28435	242143	0.420182	0.798345	242143	0.459088	0.65584	242143	0	1.98439	242143	1.73775	0.454738	242143	0.394756	2.05273	242143	1.16528	1.18124	242143	0.469169	1.7274	242143	0.61481	0.258867	242143	0.405048	0.515515	242143	0	1.75296	242143
	242167	0.807121	0.520145	242230	0.426662	2.21458	242167	0.444213	0.868235	242167	0.561304	1.15769	242167	0	1.96694	242167	0.352161	1.18078	242167	0.525227	0.819354	242167	0.502811	0.677702	242167	0	1.93751	242167	1.83519	0.406016	242167	0.426336	1.81588	242167	1.27702	1.14931	242167	0.469169	1.70607	242167	0.550093	0.275046	242167	0.423459	0.533927	242167	0.018849	1.73411	242167
	242230	0.645697	0.538081	242239	0.446979	2.2349	242230	0.504788	0.726894	242230	0.526222	1.17523	242230	0	2.0284	242230	0.393592	1.51222	242230	0.651282	0.819354	242230	0.48095	0.787008	242230	0	2.15627	242230	1.70527	0.454738	242230	0.394756	1.59481	242230	1.14931	1.16528	242230	0.511821	1.74872	242230	0.566272	0.242688	242230	0.497104	0.607572	242230	0.0753961	1.73411	242230
	242239	0.627761	0.573953	242251	0.446979	2.29585	242239	0.524979	0.726894	242239	0.561304	1.17523	242239	0	2.11036	242239	0.372877	1.55365	242239	0.672291	0.798345	242239	0.459088	0.830731	242239	0	2.04689	242239	1.73775	0.454738	242239	0.378966	1.6106	242239	1.14931	1.1972	242239	0.533147	1.68474	242239	0.566272	0.226509	242239	0.497104	0.570749	242239	0.0753961	1.75296	242239
	242251	0.556017	0.573953	242407	0.507931	2.19426	242251	0.504788	0.747086	242251	0.526222	1.21031	242251	0	2.19232	242251	0.393592	1.55365	242251	0.6933	0.840364	242251	0.437227	0.830731	242251	0	2.18752	242251	1.68903	0.438498	242251	0.394756	1.75272	242251	1.21317	1.08546	242251	0.554473	1.47149	242251	0.61481	0.21033	242251	0.478693	0.58916	242251	0.113094	1.75296	242251
	242407	1.00442	0.789185	242483	0.507931	2.39743	242407	0.363447	0.726894	242407	0.456059	1.35064	242407	0	2.04889	242407	0.580031	1.71938	242407	0.420182	0.840364	242407	0.48095	0.612118	242407	0	2.04689	242407	1.54286	0.470979	242407	0.394756	1.7843	242407	1.18124	0.877948	242407	0.469169	1.77005	242407	0.582451	0.226509	242407	0.44187	0.533927	242407	0.113094	1.65872	242407
	242483	0.842993	0.663633	242723	0.548566	1.80823	242483	0.524979	0.686511	242483	0.420978	1.26293	242483	0	2.19232	242483	0.476454	1.84367	242483	0.483209	0.6933	242483	0.393504	0.765147	242483	0	1.90626	242483	1.59158	0.406016	242483	0.457917	1.95799	242483	1.00565	0.877948	242483	0.554473	1.66342	242483	0.695706	0.19415	242483	0.644394	0.533927	242483	0.113094	1.50792	242483
	242723	0.753313	0.538081	242858	0.426662	1.68633	242723	0.484596	0.625937	242723	0.368356	1.35064	242723	0	1.76205	242723	0.455738	1.24292	242723	0.441191	0.777336	242723	0.65584	0.80887	242723	0	1.76564	242723	1.36422	0.454738	242723	0.410546	1.32638	242723	0.957762	0.83006	242723	0.469169	1.25823	242723	0.550093	0.258867	242723	0.625983	0.386636	242723	0.150792	1.41368	242723
	242858	0.789185	0.520145	242861	0.446979	1.6457	242858	0.464405	0.524979	242858	0.438519	1.24539	242858	0	1.72107	242858	0.372877	1.30507	242858	0.399173	0.945409	242858	0.415366	0.918176	242858	0	1.81251	242858	1.64031	0.308572	242858	0.552658	1.40533	242858	0.861986	0.702359	242858	0.298562	1.1516	242858	0.436838	0.129434	242858	0.533927	0.349814	242858	0.0753961	1.37598	242858
	242861	0.789185	0.538081	242882	0.345393	1.6457	242861	0.484596	0.524979	242861	0.438519	1.24539	242861	0	1.70058	242861	0.372877	1.3465	242861	0.504218	0.945409	242861	0.415366	0.896315	242861	0	1.81251	242861	1.62407	0.324813	242861	0.552658	1.42112	242861	0.861986	0.734284	242861	0.298562	1.17292	242861	0.436838	0.113254	242861	0.515515	0.349814	242861	0.0753961	1.37598	242861
	242882	0.860929	0.484273	242912	0.345393	1.7676	242882	0.484596	0.585554	242882	0.438519	1.26293	242882	0	1.80303	242882	0.393592	1.32578	242882	0.525227	0.903391	242882	0.524672	0.787008	242882	0	1.84376	242882	1.65655	0.357294	242882	0.6474	1.35796	242882	0.925837	0.782172	242882	0.277236	1.1516	242882	0.485376	0.113254	242882	0.423459	0.29458	242882	0.0753961	1.56447	242882
	242912	0.825057	0.466337	243164	0.528248	2.25521	242912	0.464405	0.646128	242912	0.420978	1.31556	242912	0	2.00791	242912	0.414308	1.30507	242912	0.567245	0.945409	242912	0.568395	0.721424	242912	0	1.78126	242912	1.62407	0.373535	242912	0.67898	1.35796	242912	1.00565	0.750247	242912	0.298562	1.10895	242912	0.501555	0.177971	242912	0.423459	0.312991	242912	0.0753961	1.31943	242912
	243164	1.07616	0.520145	243453	0.426662	1.97077	243164	0.66632	0.605745	243164	0.438519	1.06999	243164	0	2.15134	243164	0.517884	1.40865	243164	0.651282	1.09247	243164	0.48095	0.896315	243164	0	2.23439	243164	1.72151	0.50346	243164	0.552658	1.76851	243164	1.45261	1.0695	243164	0.469169	1.47149	243164	0.501555	0.145613	243164	0.460281	0.386636	243164	0.169641	1.97915	243164
	243453	1.02235	0.466337	245321	0.406345	2.25521	243453	0.424022	0.80766	243453	0.543763	1.38572	243453	0	2.11036	243453	0.310731	1.42936	243453	0.357155	0.966418	243453	0.48095	0.65584	243453	0	2.07814	243453	1.38046	0.665867	243453	0.331595	1.9422	243453	1.29298	0.925837	243453	0.234585	1.91933	243453	0.582451	0.226509	243453	0.533927	0.607572	243453	0.0376981	1.73411	243453
	245321	1.04029	0.681569	245609	0.284441	2.25521	245321	0.66632	0.706703	245321	0.561304	1.5085	245321	0.0409779	2.64307	245321	0.476454	1.74009	245321	0.4622	0.777336	245321	0.524672	0.721424	245321	0	1.81251	245321	1.52662	0.48722	245321	0.631609	1.95799	245321	1.16528	1.08546	245321	0.554473	2.11126	245321	0.61481	0.226509	245321	0.791684	0.607572	245321	0.0942452	1.69641	245321
	245609	0.717441	0.502209	245631	0.284441	2.13331	245609	0.424022	0.767277	245609	0.420978	1.29802	245609	0	2.08987	245609	0.455738	1.42936	245609	0.504218	0.840364	245609	0.568395	0.721424	245609	0	2.18752	245609	1.73775	0.535942	245609	0.6474	1.72114	245609	1.34087	1.08546	245609	0.426518	1.85535	245609	0.582451	0.21033	245609	0.515515	0.405048	245609	0.113094	1.58332	245609
	245631	0.753313	0.466337	246581	0.609517	1.84887	245631	0.383639	0.747086	245631	0.385896	1.24539	245631	0	2.15134	245631	0.455738	1.36721	245631	0.546236	0.798345	245631	0.590256	0.721424	245631	0	2.12502	245631	1.70527	0.48722	245631	0.67898	1.75272	245631	1.26105	1.13335	245631	0.36254	1.83403	245631	0.550093	0.19415	245631	0.497104	0.405048	245631	0.0942452	1.54562	245631
	246581	0.878865	0.502209	246853	0.406345	1.95046	246581	0.565362	0.767277	246581	0.438519	1.4208	246581	0	2.19232	246581	0.2693	1.3465	246581	0.168073	0.861373	246581	0.48095	0.743286	246581	0	1.93751	246581	1.3967	0.438498	246581	0.473707	1.54744	246581	1.03758	0.925837	246581	0.533147	1.47149	246581	0.647168	0.275046	246581	0.552338	0.58916	246581	0.131943	1.48907	246581
	246853	0.771249	0.412529	247133	0.386028	1.48316	246853	0.686511	0.747086	246853	0.456059	1.10507	246853	0	1.68009	246853	0.559315	1.36721	246853	0.315136	0.735318	246853	0.633979	0.896315	246853	0	1.75001	246853	1.31549	0.389776	246853	0.473707	1.62639	246853	1.16528	0.798135	246853	0.405192	1.87668	246853	0.59863	0.19415	246853	0.44187	0.478693	246853	0.0942452	0.998999	246853
	247133	0.825057	0.717441	247418	0.284441	1.95046	247133	0.524979	0.848043	247133	0.561304	1.17523	247133	0	1.74156	247133	0.352161	1.32578	247133	0.525227	0.672291	247133	0.546534	0.459088	247133	0	1.78126	247133	1.33173	0.438498	247133	0.442127	1.59481	247133	0.654471	0.622545	247133	0.319888	1.55679	247133	0.436838	0.21033	247133	0.570749	0.368225	247133	0.0376981	1.09324	247133
	247418	0.502209	0.520145	247463	0.345393	1.86919	247418	0.323064	0.686511	247418	0.403437	0.999823	247418	0	1.88498	247418	0.476454	1.38793	247418	0.378164	0.609264	247418	0.371643	0.502811	247418	0	1.90626	247418	1.38046	0.406016	247418	0.252644	1.38954	247418	1.10143	0.734284	247418	0.490495	1.38618	247418	0.582451	0.21033	247418	0.405048	0.184113	247418	0.0942452	1.60217	247418
	247463	0.502209	0.412529	249541	0.487614	1.52379	247463	0.26249	0.565362	247463	0.438519	0.9472	247463	0	1.86449	247463	0.517884	1.20149	247463	0.399173	0.777336	247463	0.349781	0.612118	247463	0	2.00002	247463	1.36422	0.422257	247463	0.378966	1.38954	247463	1.16528	0.718321	247463	0.597125	1.42883	247463	0.61481	0.19415	247463	0.405048	0.257758	247463	0.0942452	1.54562	247463
	249541	0.591889	0.286976	249887	0.609517	2.2349	249541	0.444213	0.625937	249541	0.456059	1.14015	249541	0	2.00791	249541	0.372877	1.3465	249541	0.357155	0.9244	249541	0.240475	0.677702	249541	0	1.92189	249541	1.54286	0.341054	249541	0.489497	1.73693	249541	1.08546	0.861986	249541	0.213259	1.57812	249541	0.550093	0.080896	249541	0.754862	0.497104	249541	0.131943	1.60217	249541
	249887	1.00442	0.627761	249958	0.670469	1.97077	249887	0.444213	0.706703	249887	0.385896	1.47342	249887	0	2.15134	249887	0.559315	1.78152	249887	0.273118	0.819354	249887	0.524672	0.896315	249887	0	1.70314	249887	1.65655	0.48722	249887	0.568448	1.73693	249887	1.27702	0.83006	249887	0.618451	1.77005	249887	0.533914	0.226509	249887	0.681217	0.460281	249887	0.169641	1.73411	249887
	249958	1.04029	0.573953	250092	0.650152	2.09268	249958	0.484596	0.787469	249958	0.438519	1.36818	249958	0	2.11036	249958	0.393592	1.80224	249958	0.315136	1.05045	249958	0.32792	0.830731	249958	0	1.93751	249958	1.42918	0.48722	249958	0.67898	1.53165	249958	1.05354	0.957762	249958	0.575799	1.74872	249958	0.550093	0.258867	249958	0.681217	0.552338	249958	0.131943	1.75296	249958
	250092	0.914737	0.609825	250185	0.731421	2.45839	250092	0.545171	0.80766	250092	0.631467	1.24539	250092	0	2.37672	250092	0.600746	1.71938	250092	0.546236	1.07146	250092	0.546534	0.830731	250092	0	1.78126	250092	1.5591	0.308572	250092	0.552658	1.76851	250092	1.22913	0.941799	250092	0.554473	1.55679	250092	0.59863	0.21033	250092	0.497104	0.423459	250092	0.131943	1.54562	250092
	250185	0.789185	0.609825	250253	0.609517	2.43807	250185	0.585554	0.827852	250185	0.561304	1.36818	250185	0	2.2128	250185	0.517884	1.90581	250185	0.504218	1.09247	250185	0.459088	0.633979	250185	0	1.82814	250185	1.5591	0.519701	250185	0.505287	1.59481	250185	1.40472	0.893911	250185	0.533147	1.62077	250185	0.663347	0.161792	250185	0.625983	0.552338	250185	0.226188	1.45138	250185
	250253	0.878865	0.753313	250873	0.507931	2.53966	250253	0.747086	0.80766	250253	0.491141	1.21031	250253	0	2.3972	250253	0.517884	2.00939	250253	0.525227	0.840364	250253	0.546534	0.65584	250253	0	2.07814	250253	1.65655	0.454738	250253	0.505287	1.70535	250253	1.46857	1.02161	250253	0.469169	1.79137	250253	0.647168	0.275046	250253	0.810095	0.58916	250253	0.226188	1.60217	250253
	250873	0.699505	0.573953	250917	0.467297	2.64124	250873	0.66632	0.625937	250873	0.666548	1.38572	250873	0	2.43818	250873	0.372877	1.16006	250873	0.609264	0.861373	250873	0.502811	0.677702	250873	0	2.03127	250873	1.3967	0.584664	250873	0.521078	1.91062	250873	1.38875	1.10143	250873	0.405192	1.45016	250873	0.776602	0.258867	250873	0.533927	0.662805	250873	0.113094	1.80951	250873
	250917	0.842993	0.609825	251323	0.386028	1.8895	250917	0.726894	0.646128	250917	0.578845	1.29802	250917	0	2.37672	250917	0.372877	1.30507	250917	0.609264	0.840364	250917	0.48095	0.787008	250917	0.0156251	1.95314	250917	1.33173	0.406016	250917	0.536868	2.06852	250917	1.43664	1.0695	250917	0.490495	1.51414	250917	0.728064	0.177971	250917	0.497104	0.58916	250917	0.0942452	1.62102	250917
	251323	0.807121	0.502209	251893	0.792372	1.93014	251323	0.504788	0.605745	251323	0.578845	1.22785	251323	0	2.2128	251323	0.455738	1.30507	251323	0.420182	1.02945	251323	0.371643	0.633979	251323	0	1.68751	251323	1.16933	0.308572	251323	0.521078	1.43691	251323	1.35683	0.782172	251323	0.447843	1.40751	251323	0.582451	0.145613	251323	0.625983	0.478693	251323	0.0376981	1.58332	251323
	251893	0.842993	0.520145	251945	0.731421	2.01141	251893	0.464405	0.686511	251893	0.438519	1.10507	251893	0	2.2128	251893	0.393592	1.45008	251893	0.357155	0.966418	251893	0.48095	0.918176	251893	0	2.12502	251893	1.64031	0.470979	251893	0.473707	1.65797	251893	1.00565	0.686396	251893	0.405192	1.49281	251893	0.59863	0.258867	251893	0.44187	0.423459	251893	0.113094	1.73411	251893
	251945	0.627761	0.538081	252008	0.629835	1.82855	251945	0.363447	0.524979	251945	0.438519	1.0349	251945	0	2.13085	251945	0.310731	1.3465	251945	0.336145	0.945409	251945	0.371643	0.940038	251945	0	1.84376	251945	1.64031	0.470979	251945	0.457917	1.6106	251945	0.989687	0.798135	251945	0.341214	1.51414	251945	0.566272	0.291226	251945	0.478693	0.386636	251945	0.0753961	1.58332	251945
	252008	0.771249	0.430465	253192	0.36571	1.97077	252008	0.363447	0.424022	252008	0.491141	0.894578	252008	0	1.98743	252008	0.331446	1.05648	252008	0.441191	1.02945	252008	0.502811	0.852592	252008	0	1.89064	252008	1.42918	0.422257	252008	0.394756	1.43691	252008	0.893911	0.686396	252008	0.341214	1.36486	252008	0.485376	0.226509	252008	0.533927	0.331403	252008	0.0376981	1.37598	252008
	253192	0.878865	0.520145	253483	0.406345	1.80823	253192	0.706703	0.625937	253192	0.456059	1.52604	253192	0	1.94645	253192	0.290015	1.3465	253192	0.315136	0.966418	253192	0.633979	0.65584	253192	0	1.64064	253192	1.3967	0.50346	253192	0.268434	1.40533	253192	1.00565	0.782172	253192	0.36254	1.74872	253192	0.59863	0.19415	253192	0.625983	0.386636	253192	0.0565471	1.33828	253192
	253483	0.699505	0.412529	253507	0.386028	1.70665	253483	0.464405	0.706703	253483	0.315733	1.40326	253483	0	1.80303	253483	0.207154	1.09791	253483	0.420182	0.840364	253483	0.568395	0.65584	253483	0	1.73439	253483	1.51038	0.292332	253483	0.394756	1.42112	253483	0.846023	0.574657	253483	0.405192	1.42883	253483	0.566272	0.161792	253483	0.73645	0.515515	253483	0.131943	1.67756	253483
	253507	0.681569	0.394593	253696	0.507931	1.66601	253507	0.464405	0.66632	253507	0.315733	1.40326	253507	0	1.76205	253507	0.227869	1.09791	253507	0.378164	1.07146	253507	0.546534	0.743286	253507	0	1.84376	253507	1.51038	0.341054	253507	0.378966	1.2948	253507	0.846023	0.574657	253507	0.426518	1.49281	253507	0.517734	0.19415	253507	0.662805	0.478693	253507	0.169641	1.54562	253507
	253696	0.484273	0.484273	253789	0.446979	1.66601	253696	0.40383	0.504788	253696	0.385896	1.28047	253696	0	1.80303	253696	0.414308	1.63651	253696	0.2311	0.882382	253696	0.590256	0.830731	253696	0	1.76564	253696	1.49414	0.341054	253696	0.457917	1.56323	253696	0.877948	0.686396	253696	0.447843	1.30088	253696	0.388301	0.161792	253696	0.478693	0.276169	253696	0.0753961	1.43253	253696
	253789	0.520145	0.538081	254947	0.5892	2.13331	253789	0.464405	0.484596	253789	0.385896	1.19277	253789	0	1.78254	253789	0.455738	1.36721	253789	0.399173	0.672291	253789	0.48095	0.874454	253789	0	2.00002	253789	1.42918	0.48722	253789	0.473707	1.70535	253789	1.13335	0.782172	253789	0.405192	1.70607	253789	0.582451	0.129434	253789	0.497104	0.368225	253789	0.0942452	1.47022	253789
	254947	0.771249	0.627761	254961	0.5892	2.15363	254947	0.424022	0.868235	254947	0.508682	1.5085	254947	0	2.11036	254947	0.5386	1.36721	254947	0.252109	0.966418	254947	0.524672	0.80887	254947	0	1.85939	254947	1.64031	0.552182	254947	0.457917	1.9422	254947	1.03758	0.750247	254947	0.575799	1.49281	254947	0.566272	0.145613	254947	0.810095	0.58916	254947	0.0565471	1.69641	254947
	254961	0.789185	0.591889	256299	0.548566	2.45839	254961	0.383639	0.80766	254961	0.526222	1.57867	254961	0	2.06938	254961	0.580031	1.47079	254961	0.210091	0.966418	254961	0.546534	0.80887	254961	0	1.92189	254961	1.51038	0.535942	254961	0.442127	1.83167	254961	0.973725	0.76621	254961	0.597125	1.51414	254961	0.59863	0.177971	254961	0.73645	0.58916	254961	0.0565471	1.58332	254961
	256299	1.07616	0.556017	256300	0.548566	2.45839	256299	0.565362	0.444213	256299	0.719171	1.21031	256299	0	2.54063	256299	0.683607	1.6158	256299	0.672291	1.00844	256299	0.721424	0.830731	256299	0	2.03127	256299	1.9164	0.50346	256299	0.66319	1.95799	256299	1.61223	0.750247	256299	0.511821	1.51414	256299	0.663347	0.161792	256299	0.58916	0.533927	256299	0.0942452	1.97915	256299
	256300	1.07616	0.556017	257543	0.386028	1.8895	256300	0.565362	0.444213	256300	0.736711	1.21031	256300	0	2.54063	256300	0.704323	1.6158	256300	0.672291	1.00844	256300	0.699563	0.852592	256300	0	2.03127	256300	1.93264	0.48722	256300	0.66319	1.95799	256300	1.6282	0.734284	256300	0.511821	1.51414	256300	0.663347	0.161792	256300	0.607572	0.533927	256300	0.0942452	1.97915	256300
	257543	1.23759	0.753313	260200	0.446979	2.13331	257543	0.646128	0.686511	257543	0.543763	1.43834	257543	0	2.66356	257543	0.497169	1.42936	257543	0.546236	0.840364	257543	0.524672	0.80887	257543	0	1.96876	257543	1.62407	0.568423	257543	0.584239	2.03694	257543	1.64416	0.83006	257543	0.490495	1.66342	257543	0.80896	0.307405	257543	0.58916	0.552338	257543	0.113094	2.05454	257543
	260200	0.825057	0.717441	261764	0.467297	1.78792	260200	0.787469	0.686511	260200	0.385896	1.3331	260200	0	2.72503	260200	0.476454	1.30507	260200	0.420182	1.1555	260200	0.830731	0.743286	260200	0	2.23439	260200	1.13685	0.470979	260200	0.710561	2.06852	260200	1.37279	1.10143	260200	0.597125	1.45016	260200	0.663347	0.226509	260200	0.515515	0.515515	260200	0.0565471	1.16864	260200
	261764	0.717441	0.412529	261775	0.426662	1.78792	261764	0.565362	0.585554	261764	0.333274	0.9472	261764	0	2.15134	261764	0.310731	1.13935	261764	0.441191	0.798345	261764	0.65584	0.371643	261764	0	1.56251	261764	1.60782	0.357294	261764	0.378966	1.70535	261764	1.22913	1.02161	261764	0.554473	1.3222	261764	0.61481	0.323584	261764	0.552338	0.423459	261764	0.0942452	1.48907	261764
	261775	0.771249	0.394593	264500	0.446979	2.43807	261775	0.545171	0.646128	261775	0.350815	0.964741	261775	0	2.06938	261775	0.331446	1.16006	261775	0.4622	0.840364	261775	0.699563	0.393504	261775	0	1.59376	261775	1.62407	0.308572	261775	0.394756	1.67376	261775	1.21317	0.957762	261775	0.533147	1.38618	261775	0.61481	0.323584	261775	0.552338	0.423459	261775	0.0942452	1.43253	261775
	264500	0.860929	0.717441	265430	0.568883	1.56443	264500	0.444213	0.747086	264500	0.543763	1.26293	264500	0	2.35623	264500	0.455738	1.69866	264500	0.483209	1.00844	264500	0.852592	1.00562	264500	0	2.18752	264500	1.38046	0.470979	264500	0.536868	1.73693	264500	1.40472	1.14931	264500	0.426518	1.42883	264500	0.61481	0.19415	264500	0.681217	0.478693	264500	0.207339	2.20534	264500
	265430	0.807121	0.681569	269376	0.568883	1.82855	265430	0.424022	0.565362	265430	0.508682	1.12261	265430	0	1.98743	265430	0.331446	1.3465	265430	0.336145	0.882382	265430	0.590256	0.699563	265430	0	1.93751	265430	1.38046	0.470979	265430	0.331595	1.42112	265430	0.941799	0.606583	265430	0.341214	1.77005	265430	0.501555	0.145613	265430	0.718039	0.368225	265430	0.0376981	1.52677	265430
	269376	0.789185	0.681569	272738	0.670469	2.11299	269376	0.383639	0.504788	269376	0.491141	1.38572	269376	0	2.56112	269376	0.580031	1.24292	269376	0.420182	0.840364	269376	0.65584	0.568395	269376	0.0156251	2.17189	269376	1.33173	0.438498	269376	0.489497	1.75272	269376	1.1972	0.925837	269376	0.426518	1.87668	269376	0.582451	0.19415	269376	0.718039	0.460281	269376	0.150792	1.48907	269376
	272738	0.842993	0.591889	273348	0.629835	2.3568	272738	0.66632	0.40383	272738	0.526222	1.26293	272738	0	2.04889	272738	0.372877	1.55365	272738	0.504218	1.13449	272738	0.721424	0.765147	272738	0	2.29689	272738	1.51038	0.389776	272738	0.600029	2.08431	272738	1.27702	0.957762	272738	0.533147	2.23922	272738	0.630989	0.145613	272738	0.773273	0.570749	272738	0.169641	1.73411	272738
	273348	0.789185	0.484273	273367	0.568883	2.31617	273348	0.565362	0.706703	273348	0.508682	1.08753	273348	0	2.41769	273348	0.435023	1.51222	273348	0.357155	0.966418	273348	0.546534	0.874454	273348	0.0156251	2.29689	273348	1.83519	0.552182	273348	0.410546	1.95799	273348	1.27702	1.03758	273348	0.554473	1.96198	273348	0.679526	0.291226	273348	0.773273	0.44187	273348	0.169641	1.52677	273348
	273367	0.753313	0.538081	274122	0.487614	2.09268	273367	0.504788	0.706703	273367	0.561304	1.01736	273367	0	2.31525	273367	0.393592	1.47079	273367	0.399173	0.987427	273367	0.437227	0.80887	273367	0	2.20314	273367	1.80271	0.568423	273367	0.489497	1.92641	273367	1.26105	1.00565	273367	0.575799	2.11126	273367	0.695706	0.291226	273367	0.773273	0.478693	273367	0.169641	1.45138	273367
	274122	0.842993	0.645697	275765	0.467297	2.45839	274122	0.787469	0.646128	274122	0.4736	1.64883	274122	0	2.31525	274122	0.455738	1.78152	274122	0.378164	1.44963	274122	0.677702	0.65584	274122	0	2.39064	274122	1.64031	0.600904	274122	0.584239	2.1001	274122	1.42068	1.18124	274122	0.405192	1.59944	274122	0.630989	0.339763	274122	0.662805	0.423459	274122	0.0942452	1.75296	274122
	275765	0.896801	0.609825	276761	0.650152	2.4787	275765	0.323064	0.686511	275765	0.578845	1.56113	275765	0	2.35623	275765	0.5386	1.42936	275765	0.504218	0.945409	275765	0.349781	0.787008	275765	0	2.06252	275765	1.73775	0.324813	275765	0.536868	1.91062	275765	1.42068	0.909874	275765	0.341214	1.7274	275765	0.744243	0.258867	275765	0.644394	0.533927	275765	0.0942452	1.58332	275765
	276761	1.11203	0.609825	283886	0.446979	2.07236	276761	0.484596	0.706703	276761	0.4736	1.82424	276761	0	2.52014	276761	0.476454	1.47079	276761	0.630273	0.966418	276761	0.743286	1.00562	276761	0	2.65627	276761	1.83519	0.48722	276761	0.473707	2.1001	276761	1.26105	0.957762	276761	0.618451	2.21789	276761	0.663347	0.145613	276761	0.644394	0.570749	276761	0.018849	1.86605	276761
	283886	0.807121	0.663633	287087	0.568883	1.95046	283886	0.464405	0.686511	283886	0.561304	1.4208	283886	0	2.15134	283886	0.372877	1.63651	283886	0.483209	1.00844	283886	0.437227	0.98376	283886	0	2.09377	283886	1.44542	0.48722	283886	0.505287	1.91062	283886	1.38875	0.925837	283886	0.426518	1.898	283886	0.679526	0.177971	283886	0.44187	0.478693	283886	0.0942452	1.60217	283886
	287087	0.986481	0.717441	287614	0.568883	2.17395	287087	0.585554	0.706703	287087	0.526222	1.45588	287087	0	2.62258	287087	0.497169	1.74009	287087	0.798345	0.861373	287087	0.546534	0.633979	287087	0	2.23439	287087	1.83519	0.519701	287087	0.69477	2.05273	287087	1.6282	1.21317	287087	0.682428	1.83403	287087	0.792781	0.226509	287087	0.699628	0.570749	287087	0.113094	1.73411	287087
	287614	0.825057	0.699505	287937	0.386028	2.07236	287614	0.524979	0.646128	287614	0.596385	1.38572	287614	0	2.56112	287614	0.455738	1.42936	287614	0.756327	1.17651	287614	0.677702	0.699563	287614	0	2.51564	287614	1.65655	0.535942	287614	0.521078	2.13168	287614	1.05354	0.989687	287614	0.575799	1.91933	287614	0.59863	0.161792	287614	0.625983	0.570749	287614	0.0376981	1.75296	287614
	287937	1.27346	0.609825	288008	0.507931	2.31617	287937	0.383639	0.706703	287937	0.350815	1.36818	287937	0	2.68405	287937	0.435023	1.86438	287937	0.504218	0.9244	287937	0.568395	0.874454	287937	0	2.37502	287937	1.26677	0.552182	287937	0.457917	1.72114	287937	1.0695	0.846023	287937	0.341214	1.85535	287937	0.744243	0.355942	287937	0.73645	0.699628	287937	0.150792	1.71526	287937
	288008	1.20171	0.502209	288194	0.731421	2.07236	288008	0.424022	0.686511	288008	0.456059	1.54359	288008	0	2.66356	288008	0.414308	1.76081	288008	0.399173	1.05045	288008	0.568395	0.721424	288008	0	2.31252	288008	1.29925	0.600904	288008	0.442127	1.92641	288008	1.00565	0.973725	288008	0.36254	1.91933	288008	0.59863	0.275046	288008	0.718039	0.607572	288008	0.113094	1.67756	288008
	288194	1.21965	0.609825	288246	0.629835	2.05204	288194	0.625937	0.747086	288194	0.368356	1.61375	288194	0	2.52014	288194	0.5386	1.65723	288194	0.420182	1.1555	288194	0.349781	0.633979	288194	0	2.29689	288194	1.25053	0.552182	288194	0.6474	1.98957	288194	1.48453	0.893911	288194	0.405192	1.7274	288194	0.61481	0.355942	288194	0.699628	0.644394	288194	0.0376981	1.63987	288194
	288246	1.0941	0.591889	288248	0.609517	2.05204	288246	0.545171	0.787469	288246	0.368356	1.73653	288246	0	2.68405	288246	0.600746	1.65723	288246	0.441191	1.09247	288246	0.437227	0.590256	288246	0	2.32814	288246	1.21805	0.470979	288246	0.600029	1.97378	288246	1.46857	0.941799	288246	0.469169	1.91933	288246	0.582451	0.339763	288246	0.662805	0.497104	288246	0.0753961	1.63987	288246
	288248	1.05823	0.591889	288401	0.609517	2.05204	288248	0.545171	0.787469	288248	0.368356	1.71899	288248	0	2.68405	288248	0.621461	1.65723	288248	0.4622	1.09247	288248	0.415366	0.590256	288248	0	2.32814	288248	1.20181	0.470979	288248	0.600029	1.95799	288248	1.45261	0.941799	288248	0.469169	1.91933	288248	0.566272	0.339763	288248	0.644394	0.497104	288248	0.0753961	1.63987	288248
	288401	0.860929	0.484273	288452	0.528248	1.99109	288401	0.585554	0.989384	288401	0.420978	1.49096	288401	0	2.62258	288401	0.600746	1.38793	288401	0.483209	1.00844	288401	0.65584	0.65584	288401	0	2.23439	288401	1.49414	0.568423	288401	0.410546	1.86325	288401	1.56434	1.11739	288401	0.639776	1.7274	288401	0.550093	0.275046	288401	0.497104	0.405048	288401	0.0753961	1.80951	288401
	288452	1.07616	0.502209	288972	0.446979	2.15363	288452	0.605745	0.787469	288452	0.456059	1.5085	288452	0	2.64307	288452	0.580031	1.36721	288452	0.588255	0.9244	288452	0.65584	0.502811	288452	0	2.40627	288452	1.33173	0.568423	288452	0.536868	2.03694	288452	1.46857	1.02161	288452	0.618451	1.66342	288452	0.485376	0.291226	288452	0.423459	0.349814	288452	0.0942452	1.60217	288452
	288972	1.00442	0.771249	289075	0.304759	2.09268	288972	0.585554	0.706703	288972	0.70163	1.24539	288972	0	3.07334	288972	0.476454	1.55365	288972	0.546236	1.00844	288972	0.65584	0.721424	288972	0	2.29689	288972	1.9164	0.535942	288972	0.584239	2.06852	288972	1.43664	0.925837	288972	0.533147	2.04728	288972	0.663347	0.258867	288972	0.938974	0.44187	288972	0.0942452	1.84721	288972
	289075	0.950609	0.538081	289278	0.670469	2.01141	289075	0.424022	0.747086	289075	0.684089	1.49096	289075	0	2.80698	289075	0.517884	1.42936	289075	0.4622	1.23954	289075	0.677702	0.765147	289075	0	2.14064	289075	1.70527	0.633386	289075	0.442127	2.1001	289075	1.53242	0.973725	289075	0.639776	2.28187	289075	0.695706	0.21033	289075	0.718039	0.533927	289075	0.150792	1.54562	289075
	289278	1.02235	0.538081	289475	0.568883	2.3568	289278	0.444213	0.767277	289278	0.719171	1.45588	289278	0	2.5816	289278	0.497169	1.51222	289278	0.504218	1.26055	289278	0.852592	1.09307	289278	0	1.92189	289278	1.64031	0.406016	289278	0.6474	2.28958	289278	1.48453	1.00565	289278	0.618451	1.8127	289278	0.647168	0.242688	289278	0.828507	0.58916	289278	0.131943	1.79066	289278
	289475	0.753313	0.573953	289478	0.609517	2.37712	289475	0.40383	0.646128	289475	0.526222	1.4208	289475	0	2.3972	289475	0.435023	1.40865	289475	0.6933	0.882382	289475	0.80887	0.80887	289475	0	1.98439	289475	1.59158	0.50346	289475	0.757931	1.97378	289475	1.58031	1.03758	289475	0.490495	2.02596	289475	0.825139	0.161792	289475	0.699628	0.552338	289475	0.131943	1.41368	289475
	289478	0.753313	0.538081	289535	0.5892	2.31617	289478	0.40383	0.66632	289478	0.526222	1.40326	289478	0	2.3972	289478	0.393592	1.40865	289478	0.6933	0.882382	289478	0.787008	0.830731	289478	0	1.96876	289478	1.60782	0.519701	289478	0.773721	2.00536	289478	1.61223	1.05354	289478	0.490495	1.98331	289478	0.841318	0.177971	289478	0.699628	0.58916	289478	0.131943	1.43253	289478
	289535	0.825057	0.591889	289603	0.528248	1.82855	289535	0.524979	0.747086	289535	0.4736	1.22785	289535	0	2.60209	289535	0.476454	1.45008	289535	0.504218	0.735318	289535	0.633979	0.633979	289535	0	2.15627	289535	1.64031	0.535942	289535	0.631609	2.17905	289535	1.58031	1.03758	289535	0.597125	1.91933	289535	0.857498	0.177971	289535	0.644394	0.478693	289535	0.150792	1.39483	289535
	289603	0.807121	0.573953	289636	0.446979	2.05204	289603	0.545171	0.706703	289603	0.543763	1.12261	289603	0	2.52014	289603	0.455738	1.49151	289603	0.378164	0.882382	289603	0.546534	0.677702	289603	0	2.04689	289603	1.52662	0.633386	289603	0.710561	2.06852	289603	1.48453	1.27702	289603	0.597125	1.98331	289603	0.80896	0.19415	289603	0.681217	0.423459	289603	0.0942452	1.71526	289603
	289636	0.807121	0.448401	289856	0.345393	2.37712	289636	0.646128	0.706703	289636	0.508682	1.21031	289636	0	2.5816	289636	0.497169	1.59508	289636	0.441191	0.9244	289636	0.502811	0.568395	289636	0	1.96876	289636	1.33173	0.682108	289636	0.710561	1.89483	289636	1.3249	1.24509	289636	0.661102	2.06861	289636	0.776602	0.161792	289636	0.662805	0.497104	289636	0.0942452	1.65872	289636
	289856	0.932673	0.538081	289889	0.243807	2.58029	289856	0.524979	0.524979	289856	0.438519	1.26293	289856	0	2.3972	289856	0.497169	1.51222	289856	0.525227	1.00844	289856	0.502811	0.940038	289856	0	1.79689	289856	1.46166	0.649626	289856	0.600029	1.91062	289856	1.1972	1.10143	289856	0.597125	1.87668	289856	0.630989	0.21033	289856	0.681217	0.478693	289856	0.0565471	1.90375	289856
	289889	1.02235	0.448401	289926	0.304759	2.60061	289889	0.565362	0.524979	289889	0.420978	1.40326	289889	0	2.52014	289889	0.497169	1.51222	289889	0.420182	0.966418	289889	0.48095	0.98376	289889	0	1.92189	289889	1.36422	0.74707	289889	0.584239	1.98957	289889	1.1972	0.989687	289889	0.575799	1.7274	289889	0.550093	0.19415	289889	0.699628	0.405048	289889	0.0565471	1.80951	289889
	289926	1.04029	0.538081	289944	0.304759	2.66156	289926	0.545171	0.605745	289926	0.403437	1.36818	289926	0.0204889	2.49965	289926	0.476454	1.71938	289926	0.399173	0.861373	289926	0.48095	0.852592	289926	0	2.06252	289926	1.54286	0.844514	289926	0.600029	1.97378	289926	1.22913	1.05354	289926	0.575799	1.62077	289926	0.776602	0.19415	289926	0.754862	0.405048	289926	0.0753961	1.998	289926
	289944	1.00442	0.627761	290122	0.609517	2.39743	289944	0.625937	0.524979	289944	0.420978	1.28047	289944	0	2.41769	289944	0.497169	1.67795	289944	0.441191	0.777336	289944	0.459088	0.743286	289944	0	2.10939	289944	1.65655	0.779551	289944	0.568448	1.97378	289944	1.14931	1.08546	289944	0.533147	1.59944	289944	0.825139	0.145613	289944	0.773273	0.405048	289944	0.0565471	1.9226	289944
	290122	0.789185	0.627761	290193	0.507931	2.29585	290122	0.767277	0.686511	290122	0.456059	1.4208	290122	0	2.99138	290122	0.497169	1.90581	290122	0.588255	0.819354	290122	0.633979	1.09307	290122	0	1.96876	290122	1.80271	0.682108	290122	0.615819	2.258	290122	1.26105	1.08546	290122	0.597125	2.13259	290122	0.970752	0.21033	290122	0.73645	0.368225	290122	0.0753961	1.79066	290122
	290193	0.807121	0.484273	290208	0.487614	2.3568	290193	0.848043	0.504788	290193	0.420978	1.45588	290193	0	2.76601	290193	0.559315	1.67795	290193	0.630273	0.945409	290193	0.721424	1.04934	290193	0	1.92189	290193	1.78647	0.438498	290193	0.552658	2.16326	290193	1.30894	0.973725	290193	0.831709	1.70607	290193	0.889856	0.19415	290193	0.699628	0.533927	290193	0.0942452	2.09224	290193
	290208	0.860929	0.502209	290247	0.507931	2.49902	290208	0.80766	0.545171	290208	0.420978	1.47342	290208	0	2.70454	290208	0.559315	1.59508	290208	0.651282	1.05045	290208	0.830731	1.09307	290208	0	1.95314	290208	1.75399	0.519701	290208	0.536868	2.22642	290208	1.26105	1.03758	290208	0.853035	1.62077	290208	0.857498	0.19415	290208	0.699628	0.552338	290208	0.0942452	2.11109	290208
	290247	0.771249	0.591889	290265	0.487614	2.49902	290247	0.706703	0.524979	290247	0.456059	1.5085	290247	0	2.62258	290247	0.476454	1.57437	290247	0.567245	1.21853	290247	0.830731	1.11493	290247	0	2.06252	290247	1.81895	0.714589	290247	0.489497	2.13168	290247	1.30894	1.11739	290247	0.746406	1.57812	290247	0.873677	0.226509	290247	0.681217	0.533927	290247	0.0942452	2.16764	290247
	290265	0.878865	0.627761	290275	0.507931	2.41775	290265	0.706703	0.524979	290265	0.4736	1.52604	290265	0	2.78649	290265	0.476454	1.59508	290265	0.504218	1.30256	290265	0.852592	0.98376	290265	0	2.15627	290265	1.85143	0.763311	290265	0.536868	2.19484	290265	1.46857	1.0695	290265	0.703754	1.68474	290265	0.857498	0.226509	290265	0.681217	0.607572	290265	0.0942452	2.16764	290265
	290275	0.860929	0.591889	290295	0.507931	2.43807	290275	0.646128	0.504788	290275	0.491141	1.49096	290275	0	2.72503	290275	0.476454	1.55365	290275	0.525227	1.19752	290275	0.852592	0.852592	290275	0	2.09377	290275	1.83519	0.763311	290275	0.552658	2.24221	290275	1.46857	1.05354	290275	0.72508	1.7274	290275	0.825139	0.19415	290275	0.644394	0.625983	290275	0.0942452	2.20534	290275
	290295	0.842993	0.699505	290390	0.568883	2.58029	290295	0.585554	0.625937	290295	0.561304	1.43834	290295	0	2.76601	290295	0.497169	1.67795	290295	0.588255	1.11348	290295	0.830731	0.918176	290295	0	2.09377	290295	1.77023	0.74707	290295	0.568448	2.35274	290295	1.51646	1.05354	290295	0.72508	1.70607	290295	0.825139	0.21033	290295	0.699628	0.681217	290295	0.0942452	2.09224	290295
	290390	0.842993	0.609825	290453	0.548566	2.58029	290390	0.585554	0.625937	290390	0.508682	1.43834	290390	0	2.78649	290390	0.517884	1.84367	290390	0.630273	1.00844	290390	0.830731	0.830731	290390	0	2.43752	290390	1.72151	0.649626	290390	0.473707	1.89483	290390	1.35683	1.0695	290390	0.533147	1.68474	290390	0.566272	0.242688	290390	0.570749	0.662805	290390	0.0753961	1.9603	290390
	290453	0.789185	0.645697	290561	0.609517	2.51934	290453	0.625937	0.625937	290453	0.561304	1.4208	290453	0	2.66356	290453	0.455738	1.78152	290453	0.567245	1.09247	290453	0.633979	0.765147	290453	0	2.32814	290453	1.73775	0.535942	290453	0.473707	1.87904	290453	1.48453	1.35683	290453	0.511821	1.62077	290453	0.582451	0.258867	290453	0.681217	0.644394	290453	0.0753961	1.73411	290453
	290561	1.07616	0.609825	290689	0.711104	2.53966	290561	0.565362	0.605745	290561	0.4736	1.52604	290561	0	2.95041	290561	0.600746	1.67795	290561	0.504218	1.05045	290561	0.80887	0.830731	290561	0	2.40627	290561	1.3967	0.535942	290561	0.600029	2.16326	290561	1.50049	1.51646	290561	0.511821	2.02596	290561	0.80896	0.242688	290561	0.44187	0.699628	290561	0.0753961	1.9603	290561
	290689	1.20171	0.681569	290765	0.548566	2.27553	290689	0.565362	0.66632	290689	0.543763	1.40326	290689	0	2.78649	290689	0.5386	1.84367	290689	0.525227	1.19752	290689	0.502811	0.830731	290689	0	2.03127	290689	1.70527	0.633386	290689	0.757931	2.28958	290689	1.46857	1.03758	290689	0.426518	1.94066	290689	0.663347	0.339763	290689	0.644394	0.754862	290689	0.018849	1.94145	290689
	290765	1.20171	0.807121	290783	0.568883	2.13331	290765	0.524979	0.585554	290765	0.561304	1.26293	290765	0	2.72503	290765	0.5386	1.51222	290765	0.441191	1.1555	290765	0.65584	0.961899	290765	0.0156251	1.87501	290765	1.70527	0.730829	290765	0.742141	2.21063	290765	1.37279	1.13335	290765	0.341214	1.64209	290765	0.776602	0.339763	290765	0.846918	0.73645	290765	0.018849	1.94145	290765
	290783	1.18378	0.789185	290793	0.548566	2.11299	290783	0.504788	0.504788	290783	0.561304	1.4208	290783	0	2.54063	290783	0.497169	1.53294	290783	0.420182	1.11348	290783	0.65584	0.940038	290783	0	2.03127	290783	1.60782	0.730829	290783	0.773721	2.27379	290783	1.34087	1.16528	290783	0.36254	1.51414	290783	0.711885	0.372122	290783	0.865329	0.73645	290783	0.0376981	1.9603	290783
	290793	1.20171	0.789185	290904	0.406345	2.15363	290793	0.565362	0.504788	290793	0.596385	1.31556	290793	0	2.45867	290793	0.5386	1.6158	290793	0.336145	1.1555	290793	0.721424	0.896315	290793	0	1.96876	290793	1.57534	0.714589	290793	0.773721	2.21063	290793	1.34087	1.13335	290793	0.36254	1.45016	290793	0.728064	0.372122	290793	0.88374	0.718039	290793	0.0565471	2.01685	290793
	290904	0.789185	0.717441	290925	0.345393	2.29585	290904	0.646128	0.585554	290904	0.561304	1.28047	290904	0	2.19232	290904	0.414308	1.59508	290904	0.483209	1.1555	290904	0.612118	0.874454	290904	0	2.29689	290904	1.59158	0.649626	290904	0.757931	1.86325	290904	1.42068	0.909874	290904	0.469169	1.70607	290904	0.663347	0.550093	290904	0.846918	0.58916	290904	0.0376981	1.77181	290904
	290925	0.842993	0.735377	291045	0.568883	2.58029	290925	0.646128	0.585554	290925	0.578845	1.29802	290925	0	2.27427	290925	0.393592	1.67795	290925	0.504218	1.09247	290925	0.633979	0.765147	290925	0	2.28127	290925	1.60782	0.600904	290925	0.742141	1.9422	290925	1.3249	0.877948	290925	0.469169	1.77005	290925	0.711885	0.485376	290925	0.828507	0.58916	290925	0.0376981	1.80951	290925
	291045	0.591889	0.591889	291163	0.568883	2.2349	291045	0.545171	0.585554	291045	0.526222	1.78916	291045	0	2.29476	291045	0.476454	1.76081	291045	0.483209	1.42862	291045	0.743286	0.896315	291045	0	2.54689	291045	1.57534	0.600904	291045	0.66319	1.83167	291045	1.3249	0.798135	291045	0.490495	1.66342	291045	0.582451	0.291226	291045	0.88374	0.607572	291045	0.0942452	1.9603	291045
	291163	0.591889	0.645697	291220	0.690786	1.93014	291163	0.464405	0.706703	291163	0.613926	1.4208	291163	0	2.66356	291163	0.497169	1.65723	291163	0.546236	0.945409	291163	0.721424	0.896315	291163	0	2.40627	291163	1.70527	0.600904	291163	0.600029	2.24221	291163	1.43664	0.957762	291163	0.639776	1.94066	291163	0.630989	0.258867	291163	0.644394	0.552338	291163	0.0753961	1.97915	291163
	291220	0.645697	0.502209	291246	0.629835	1.82855	291220	0.585554	0.868235	291220	0.596385	1.49096	291220	0	2.47916	291220	0.476454	1.67795	291220	0.567245	0.987427	291220	0.699563	0.677702	291220	0	2.42189	291220	1.60782	0.665867	291220	0.505287	2.19484	291220	1.38875	0.941799	291220	0.533147	1.74872	291220	0.61481	0.275046	291220	0.681217	0.607572	291220	0.113094	2.14879	291220
	291246	0.825057	0.520145	291255	0.5892	1.86919	291246	0.565362	0.827852	291246	0.596385	1.63129	291246	0	2.33574	291246	0.497169	1.63651	291246	0.546236	0.987427	291246	0.633979	0.65584	291246	0	2.29689	291246	1.60782	0.665867	291246	0.473707	2.11589	291246	1.50049	0.957762	291246	0.554473	1.83403	291246	0.59863	0.291226	291246	0.625983	0.58916	291246	0.0942452	1.94145	291246
	291255	0.825057	0.502209	291282	0.548566	1.97077	291255	0.565362	0.827852	291255	0.543763	1.57867	291255	0	2.35623	291255	0.497169	1.51222	291255	0.567245	0.987427	291255	0.633979	0.612118	291255	0	2.20314	291255	1.62407	0.617145	291255	0.457917	2.16326	291255	1.50049	0.973725	291255	0.554473	1.7274	291255	0.663347	0.323584	291255	0.662805	0.552338	291255	0.0942452	1.94145	291255
	291282	0.878865	0.538081	291315	0.467297	1.97077	291282	0.524979	0.848043	291282	0.631467	1.66637	291282	0	2.33574	291282	0.559315	1.80224	291282	0.504218	0.945409	291282	0.48095	0.65584	291282	0	2.37502	291282	1.54286	0.600904	291282	0.442127	2.05273	291282	1.46857	1.03758	291282	0.554473	1.87668	291282	0.760422	0.307405	291282	0.699628	0.607572	291282	0.113094	1.998	291282
	291315	0.896801	0.591889	291321	0.507931	1.8895	291315	0.524979	0.848043	291315	0.596385	1.54359	291315	0	2.49965	291315	0.517884	1.80224	291315	0.546236	1.00844	291315	0.393504	0.677702	291315	0	2.28127	291315	1.57534	0.600904	291315	0.410546	1.92641	291315	1.45261	1.0695	291315	0.618451	1.94066	291315	0.679526	0.258867	291315	0.681217	0.625983	291315	0.0942452	2.0357	291315
	291321	0.968545	0.591889	291725	0.548566	2.17395	291321	0.504788	0.888426	291321	0.578845	1.49096	291321	0	2.66356	291321	0.497169	1.82295	291321	0.588255	1.05045	291321	0.415366	0.699563	291321	0	2.26564	291321	1.5591	0.600904	291321	0.394756	1.86325	291321	1.50049	1.0695	291321	0.597125	2.06861	291321	0.711885	0.258867	291321	0.681217	0.58916	291321	0.113094	1.998	291321
	291725	1.04029	0.753313	291821	0.548566	2.25521	291725	0.444213	0.66632	291725	0.350815	1.38572	291725	0	2.95041	291725	0.331446	1.69866	291725	0.651282	1.30256	291725	0.677702	0.918176	291725	0	2.54689	291725	1.78647	0.519701	291725	0.489497	2.13168	291725	1.45261	1.27702	291725	0.618451	1.87668	291725	0.711885	0.275046	291725	0.754862	0.625983	291725	0.0942452	1.90375	291725
	291821	0.896801	0.735377	291847	0.5892	2.49902	291821	0.484596	0.585554	291821	0.438519	1.56113	291821	0	2.45867	291821	0.435023	1.76081	291821	0.609264	1.26055	291821	0.80887	0.852592	291821	0	2.34377	291821	1.67279	0.422257	291821	0.536868	2.32116	291821	1.64416	1.34087	291821	0.490495	1.79137	291821	0.679526	0.275046	291821	0.73645	0.515515	291821	0.0942452	1.84721	291821
	291847	0.896801	0.663633	292320	0.284441	1.86919	291847	0.545171	0.646128	291847	0.491141	1.57867	291847	0	2.62258	291847	0.414308	1.59508	291847	0.714309	1.26055	291847	0.787008	0.896315	291847	0.0156251	2.42189	291847	1.62407	0.438498	291847	0.489497	2.33695	291847	1.53242	1.27702	291847	0.511821	1.898	291847	0.711885	0.242688	291847	0.73645	0.533927	291847	0.0942452	1.9603	291847
	292320	0.860929	0.663633	292449	0.446979	2.07236	292320	0.504788	0.686511	292320	0.578845	1.78916	292320	0	2.82747	292320	0.559315	1.65723	292320	0.546236	1.05045	292320	0.612118	0.765147	292320	0	2.07814	292320	1.81895	0.454738	292320	0.584239	2.21063	292320	1.46857	1.03758	292320	0.447843	2.08994	292320	0.647168	0.145613	292320	0.699628	0.828507	292320	0.131943	1.998	292320
	292449	1.18378	0.538081	292460	0.507931	2.11299	292449	0.686511	0.585554	292449	0.578845	1.40326	292449	0	2.74552	292449	0.600746	1.69866	292449	0.4622	0.9244	292449	0.524672	0.896315	292449	0	2.20314	292449	1.80271	0.519701	292449	0.710561	1.81588	292449	1.61223	1.14931	292449	0.490495	2.23922	292449	0.711885	0.129434	292449	0.791684	0.625983	292449	0.169641	1.79066	292449
	292460	1.20171	0.627761	292470	0.528248	2.03172	292460	0.686511	0.565362	292460	0.543763	1.35064	292460	0	2.72503	292460	0.580031	1.65723	292460	0.483209	0.882382	292460	0.502811	0.896315	292460	0	2.06252	292460	1.72151	0.535942	292460	0.710561	1.80009	292460	1.61223	1.1972	292460	0.469169	2.15391	292460	0.728064	0.145613	292460	0.73645	0.552338	292460	0.18849	1.71526	292460
	292470	1.05823	0.645697	292471	0.528248	2.03172	292470	0.686511	0.585554	292470	0.526222	1.38572	292470	0	2.60209	292470	0.559315	1.63651	292470	0.504218	0.9244	292470	0.393504	0.98376	292470	0	2.03127	292470	1.75399	0.519701	292470	0.742141	1.80009	292470	1.58031	1.11739	292470	0.469169	2.02596	292470	0.663347	0.113254	292470	0.662805	0.58916	292470	0.18849	1.67756	292470
	292471	1.07616	0.645697	292484	0.548566	2.17395	292471	0.686511	0.605745	292471	0.526222	1.38572	292471	0	2.60209	292471	0.559315	1.63651	292471	0.483209	0.9244	292471	0.415366	0.98376	292471	0	2.03127	292471	1.72151	0.519701	292471	0.726351	1.80009	292471	1.61223	1.11739	292471	0.447843	2.02596	292471	0.647168	0.113254	292471	0.681217	0.58916	292471	0.169641	1.67756	292471
	292484	1.02235	0.681569	292821	0.609517	2.17395	292484	0.686511	0.686511	292484	0.561304	1.47342	292484	0	2.82747	292484	0.517884	1.59508	292484	0.4622	0.882382	292484	0.437227	0.98376	292484	0	2.09377	292484	1.73775	0.50346	292484	0.742141	1.75272	292484	1.67608	1.05354	292484	0.447843	1.94066	292484	0.630989	0.161792	292484	0.681217	0.570749	292484	0.169641	1.71526	292484
	292821	0.789185	0.538081	292914	0.690786	2.37712	292821	0.625937	0.565362	292821	0.491141	1.71899	292821	0	2.49965	292821	0.435023	2.05082	292821	0.441191	1.19752	292821	0.48095	0.874454	292821	0	2.06252	292821	1.64031	0.633386	292821	0.568448	2.13168	292821	1.43664	0.846023	292821	0.575799	1.51414	292821	0.792781	0.258867	292821	0.625983	0.644394	292821	0.0942452	1.84721	292821
	292914	0.609825	0.573953	293006	0.528248	2.03172	292914	0.646128	0.605745	292914	0.508682	1.63129	292914	0	2.74552	292914	0.580031	2.00939	292914	0.546236	1.19752	292914	0.32792	0.852592	292914	0	2.03127	292914	1.52662	0.535942	292914	0.600029	2.1001	292914	1.30894	1.02161	292914	0.575799	1.66342	292914	0.760422	0.177971	292914	0.662805	0.533927	292914	0.0565471	2.01685	292914
	293006	0.753313	0.645697	293855	0.487614	4.02281	293006	0.545171	0.726894	293006	0.333274	1.5085	293006	0	2.82747	293006	0.580031	1.94725	293006	0.483209	1.26055	293006	0.393504	0.699563	293006	0	2.00002	293006	1.52662	0.470979	293006	0.521078	2.258	293006	1.40472	1.16528	293006	0.511821	1.7274	293006	0.970752	0.19415	293006	0.58916	0.58916	293006	0.0565471	1.82836	293006
	293855	1.23759	1.25552	293948	2.86473	2.03172	293855	0.484596	1.09034	293855	0.4736	2.66619	293855	0	4.71245	293855	0.642177	3.64591	293855	0.714309	2.37403	293855	0.633979	1.61774	293855	0	4.59378	293855	1.54286	0.974439	293855	0.773721	3.78966	293855	1.26105	1.86764	293855	0.682428	3.36949	293855	0.954573	0.372122	293855	0.699628	0.994208	293855	0.0942452	3.58132	293855
	293948	2.04471	0.717441	293949	2.88505	2.07236	293948	1.04996	0.767277	293948	1.63129	1.56113	293948	1.76205	2.76601	293948	2.44441	1.82295	293948	1.68073	1.02945	293948	1.55216	1.07121	293948	2.29689	2.34377	293948	2.38738	0.454738	293948	2.36854	2.00536	293948	1.93149	0.989687	293948	2.4738	1.85535	293948	0.986931	0.372122	293948	1.06785	0.478693	293948	2.01685	1.79066	293948
	293949	2.00883	0.753313	293961	2.88505	2.11299	293949	1.04996	0.767277	293949	1.61375	1.61375	293949	1.76205	2.76601	293949	2.44441	1.84367	293949	1.68073	1.05045	293949	1.57402	1.07121	293949	2.28127	2.39064	293949	2.38738	0.470979	293949	2.36854	2.02115	293949	1.89956	1.00565	293949	2.45248	1.85535	293949	0.986931	0.372122	293949	1.04944	0.478693	293949	2.0357	1.79066	293949
	293961	1.9909	0.771249	293963	2.84441	2.11299	293961	1.07015	0.747086	293961	1.57867	1.5085	293961	1.63911	2.64307	293961	2.46513	1.94725	293961	1.70174	1.11348	293961	1.48657	1.09307	293961	2.39064	2.39064	293961	2.38738	0.454738	293961	2.47907	2.1001	293961	1.8836	0.973725	293961	2.40982	1.83403	293961	1.00311	0.372122	293961	1.04944	0.460281	293961	1.998	1.77181	293961
	293963	1.95503	0.771249	294071	2.80378	2.25521	293963	1.07015	0.747086	293963	1.61375	1.52604	293963	1.70058	2.66356	293963	2.4237	1.94725	293963	1.65972	1.11348	293963	1.53029	1.07121	293963	2.39064	2.39064	293963	2.37114	0.454738	293963	2.47907	2.05273	293963	1.89956	0.973725	293963	2.43115	1.79137	293963	1.01929	0.372122	293963	1.04944	0.460281	293963	1.998	1.77181	293963
	294071	1.66805	0.825057	294097	2.55997	2.2349	294071	1.00958	0.848043	294071	1.78916	1.57867	294071	1.72107	2.52014	294071	2.07154	1.90581	294071	1.95385	1.05045	294071	1.74891	0.918176	294071	2.12502	2.39064	294071	2.4361	0.422257	294071	2.51065	2.02115	294071	1.97937	0.877948	294071	2.58043	1.87668	294071	0.792781	0.436838	294071	0.957386	0.515515	294071	1.94145	1.84721	294071
	294097	1.59631	0.789185	294179	2.33648	2.33648	294097	1.11053	0.726894	294097	1.87686	1.56113	294097	1.88498	2.60209	294097	2.21655	1.80224	294097	1.82779	1.13449	294097	1.68332	0.830731	294097	2.10939	2.34377	294097	2.5173	0.48722	294097	2.33695	1.89483	294097	2.04323	0.893911	294097	2.55911	1.83403	294097	0.744243	0.372122	294097	0.920563	0.44187	294097	1.69641	1.80951	294097
	294179	1.65011	0.753313	294203	2.37712	2.39743	294179	1.17111	0.66632	294179	2.15751	1.85932	294179	1.82351	2.62258	294179	2.19583	1.69866	294179	1.70174	1.17651	294179	1.61774	0.940038	294179	2.01564	2.29689	294179	2.5985	0.48722	294179	2.35274	2.11589	294179	2.139	1.05354	294179	2.26054	2.08994	294179	0.776602	0.291226	294179	1.15991	0.607572	294179	1.80951	1.75296	294179
	294203	1.68599	0.699505	294569	0.5892	2.62092	294203	1.13072	0.605745	294203	2.15751	1.68391	294203	2.04889	2.76601	294203	2.29941	1.80224	294203	1.80678	1.09247	294203	1.55216	0.940038	294203	2.07814	2.50002	294203	2.64723	0.552182	294203	2.24221	2.24221	294203	2.34652	1.02161	294203	2.21789	2.11126	294203	0.80896	0.258867	294203	1.21514	0.58916	294203	1.82836	1.58332	294203
	294569	1.00442	0.932673	294636	0.507931	2.29585	294569	0.625937	0.80766	294569	0.508682	1.82424	294569	0	3.01187	294569	0.517884	1.71938	294569	0.651282	1.53366	294569	0.633979	0.961899	294569	0	2.60939	294569	1.41294	0.649626	294569	0.584239	2.70013	294569	1.30894	1.35683	294569	0.959665	2.23922	294569	0.420659	0.355942	294569	0.405048	0.662805	294569	0.0376981	2.0357	294569
	294636	1.05823	0.968545	294669	0.487614	2.41775	294636	0.747086	0.726894	294636	0.578845	1.70145	294636	0	2.74552	294636	0.662892	1.90581	294636	0.714309	1.42862	294636	0.896315	1.02748	294636	0	2.26564	294636	1.75399	0.48722	294636	0.615819	2.55802	294636	1.22913	1.14931	294636	0.810383	2.08994	294636	0.533914	0.307405	294636	0.497104	0.662805	294636	0.0942452	1.86605	294636
	294669	1.04029	0.914737	294739	0.467297	2.49902	294669	0.80766	0.726894	294669	0.561304	1.57867	294669	0	2.70454	294669	0.621461	2.05082	294669	0.714309	1.65972	294669	0.896315	1.02748	294669	0	2.26564	294669	1.85143	0.568423	294669	0.6474	2.52644	294669	1.38875	1.13335	294669	0.682428	2.04728	294669	0.630989	0.339763	294669	0.515515	0.644394	294669	0.113094	1.84721	294669
	294739	0.986481	0.842993	294854	0.446979	2.946	294739	0.827852	0.767277	294739	0.543763	1.68391	294739	0	3.46263	294739	0.725038	1.98868	294739	0.819354	1.59669	294739	0.940038	1.13679	294739	0	2.35939	294739	1.70527	0.698348	294739	0.536868	2.49486	294739	1.61223	0.989687	294739	0.746406	1.94066	294739	0.760422	0.275046	294739	0.58916	0.552338	294739	0.0942452	2.01685	294739
	294854	1.0941	0.771249	294932	0.568883	2.31617	294854	0.524979	0.747086	294854	0.649008	1.68391	294854	0	3.36018	294854	0.8079	1.78152	294854	0.588255	1.19752	294854	0.918176	1.02748	294854	0	1.84376	294854	1.80271	0.584664	294854	0.584239	2.22642	294854	1.86764	1.10143	294854	0.597125	1.62077	294854	0.80896	0.258867	294854	0.58916	0.478693	294854	0.226188	1.9226	294854
	294932	1.14791	0.645697	294980	0.507931	1.78792	294932	0.424022	0.747086	294932	0.736711	1.45588	294932	0	2.72503	294932	0.745754	1.49151	294932	0.756327	0.945409	294932	0.852592	0.721424	294932	0	1.57814	294932	1.98136	0.454738	294932	0.568448	1.65797	294932	1.83571	0.893911	294932	0.511821	1.34353	294932	0.760422	0.226509	294932	0.773273	0.570749	294932	0.18849	1.75296	294932
	294980	0.968545	0.484273	295388	0.467297	1.21903	294980	0.40383	0.565362	294980	0.70163	1.06999	294980	0	1.90547	294980	0.662892	1.18078	294980	0.735318	0.756327	294980	0.721424	0.437227	294980	0	1.26563	294980	1.85143	0.406016	294980	0.521078	1.48428	294980	1.67608	0.750247	294980	0.597125	1.06629	294980	0.728064	0.258867	294980	0.699628	0.533927	294980	0.18849	1.50792	294980
	295388	0.860929	0.322848	295441	0.568883	1.66601	295388	0.585554	0.444213	295388	0.385896	0.999823	295388	0	1.31129	295388	0.517884	0.911477	295388	0.567245	0.630273	295388	0.612118	0.459088	295388	0	1.34376	295388	1.38046	0.406016	295388	0.457917	1.42112	295388	1.08546	0.494844	295388	0.447843	0.874361	295388	0.695706	0.145613	295388	0.570749	0.312991	295388	0.131943	0.885905	295388
	295441	0.896801	0.340784	295461	0.487614	1.78792	295441	0.625937	0.444213	295441	0.403437	1.19277	295441	0	1.70058	295441	0.580031	1.13935	295441	0.630273	0.861373	295441	0.546534	0.568395	295441	0	1.64064	295441	1.44542	0.454738	295441	0.536868	1.62639	295441	1.05354	0.654471	295441	0.490495	1.06629	295441	0.760422	0.177971	295441	0.644394	0.349814	295441	0.150792	1.01785	295441
	295461	0.878865	0.376657	295465	0.467297	1.7676	295461	0.585554	0.424022	295461	0.403437	1.19277	295461	0	1.88498	295461	0.559315	1.18078	295461	0.714309	0.840364	295461	0.612118	0.568395	295461	0	1.73439	295461	1.59158	0.470979	295461	0.552658	1.67376	295461	1.11739	0.702359	295461	0.469169	1.19425	295461	0.728064	0.145613	295461	0.58916	0.368225	295461	0.113094	1.18749	295461
	295465	0.896801	0.340784	295479	0.467297	1.86919	295465	0.545171	0.444213	295465	0.438519	1.19277	295465	0	1.96694	295465	0.5386	1.13935	295465	0.735318	0.840364	295465	0.612118	0.612118	295465	0	1.73439	295465	1.51038	0.470979	295465	0.536868	1.73693	295465	1.11739	0.734284	295465	0.490495	1.2369	295465	0.760422	0.145613	295465	0.607572	0.368225	295465	0.113094	1.24404	295465
	295479	0.932673	0.340784	295613	0.304759	2.03172	295479	0.585554	0.524979	295479	0.420978	1.22785	295479	0	1.98743	295479	0.497169	1.20149	295479	0.735318	0.945409	295479	0.546534	0.65584	295479	0	1.67189	295479	1.70527	0.519701	295479	0.521078	1.73693	295479	1.24509	0.76621	295479	0.511821	1.30088	295479	0.744243	0.145613	295479	0.607572	0.44187	295479	0.0942452	1.35713	295479
	295613	1.07616	0.466337	295636	0.36571	2.13331	295613	0.726894	0.726894	295613	0.456059	1.78916	295613	0	2.95041	295613	0.704323	1.63651	295613	0.609264	1.23954	295613	0.677702	0.633979	295613	0	2.10939	295613	1.60782	0.552182	295613	0.473707	2.24221	295613	1.61223	0.973725	295613	0.511821	1.79137	295613	0.711885	0.258867	295613	0.644394	0.644394	295613	0.0942452	1.52677	295613
	295636	1.02235	0.502209	295721	0.568883	2.17395	295636	0.726894	0.747086	295636	0.4736	1.78916	295636	0	3.01187	295636	0.580031	1.65723	295636	0.588255	1.19752	295636	0.721424	0.568395	295636	0	2.25002	295636	1.5591	0.454738	295636	0.505287	2.30537	295636	1.59627	0.973725	295636	0.490495	1.85535	295636	0.679526	0.21033	295636	0.644394	0.73645	295636	0.0753961	1.35713	295636
	295721	0.914737	0.394593	295772	0.528248	2.41775	295721	0.747086	0.726894	295721	0.649008	1.78916	295721	0	3.29872	295721	0.704323	1.86438	295721	0.609264	1.34458	295721	1.04934	0.765147	295721	0	2.32814	295721	1.68903	0.665867	295721	0.473707	2.16326	295721	1.72397	1.05354	295721	0.383866	1.87668	295721	0.647168	0.275046	295721	0.699628	0.791684	295721	0.0376981	1.63987	295721
	295772	0.860929	0.376657	296331	0.426662	2.37712	295772	0.827852	0.66632	295772	0.631467	1.82424	295772	0	3.27823	295772	0.642177	1.92653	295772	0.588255	1.49165	295772	1.00562	0.80887	295772	0	2.43752	295772	1.62407	0.812033	295772	0.505287	2.24221	295772	1.70801	1.0695	295772	0.447843	2.06861	295772	0.728064	0.258867	295772	0.846918	0.607572	295772	0.0565471	1.69641	295772
	296331	1.02235	0.627761	296406	0.528248	2.45839	296331	0.585554	0.928809	296331	0.456059	1.57867	296331	0	3.3397	296331	0.662892	1.69866	296331	0.336145	1.30256	296331	0.896315	0.721424	296331	0	2.18752	296331	1.83519	0.584664	296331	0.536868	2.19484	296331	1.58031	1.18124	296331	0.575799	1.85535	296331	0.711885	0.323584	296331	0.533927	0.478693	296331	0.169641	2.01685	296331
	296406	0.950609	0.502209	296603	0.406345	2.33648	296406	0.605745	0.827852	296406	0.613926	1.52604	296406	0	3.42165	296406	0.828615	1.98868	296406	0.273118	1.19752	296406	0.896315	0.874454	296406	0	2.18752	296406	1.65655	0.649626	296406	0.600029	2.11589	296406	1.58031	1.16528	296406	0.639776	2.06861	296406	0.744243	0.323584	296406	0.58916	0.533927	296406	0.0565471	1.998	296406
	296603	0.860929	0.842993	296655	0.36571	2.19426	296603	0.504788	0.66632	296603	0.508682	1.5085	296603	0	2.97089	296603	0.787184	1.80224	296603	0.378164	0.840364	296603	0.721424	0.80887	296603	0	1.79689	296603	1.64031	0.438498	296603	0.552658	2.05273	296603	1.51646	1.02161	296603	0.639776	1.91933	296603	0.663347	0.323584	296603	0.570749	0.607572	296603	0.0942452	1.67756	296603
	296655	1.02235	0.860929	296738	0.446979	2.27553	296655	0.504788	0.625937	296655	0.491141	1.56113	296655	0	3.27823	296655	0.725038	1.90581	296655	0.294127	0.945409	296655	0.65584	0.787008	296655	0.0156251	1.79689	296655	1.57534	0.422257	296655	0.631609	2.21063	296655	1.50049	1.02161	296655	0.810383	1.83403	296655	0.647168	0.339763	296655	0.681217	0.552338	296655	0.113094	1.73411	296655
	296738	0.986481	0.735377	296757	0.467297	2.33648	296738	0.545171	0.524979	296738	0.508682	1.68391	296738	0	2.90943	296738	0.5386	1.71938	296738	0.378164	1.05045	296738	0.633979	0.940038	296738	0	2.09377	296738	1.60782	0.48722	296738	0.568448	2.41591	296738	1.56434	1.16528	296738	0.767732	1.83403	296738	0.566272	0.177971	296738	0.828507	0.607572	296738	0.113094	1.60217	296738
	296757	0.968545	0.771249	296870	0.406345	2.31617	296757	0.585554	0.524979	296757	0.526222	1.59621	296757	0	2.90943	296757	0.455738	1.78152	296757	0.420182	1.00844	296757	0.743286	0.874454	296757	0	2.18752	296757	1.72151	0.552182	296757	0.584239	2.46328	296757	1.59627	0.973725	296757	0.789058	1.83403	296757	0.663347	0.177971	296757	0.754862	0.607572	296757	0.169641	1.58332	296757
	296870	0.860929	0.717441	296914	0.446979	2.64124	296870	0.726894	0.625937	296870	0.456059	1.45588	296870	0	2.70454	296870	0.331446	1.78152	296870	0.525227	1.32357	296870	0.765147	0.787008	296870	0	2.26564	296870	2.20873	0.633386	296870	0.521078	2.55802	296870	1.37279	1.21317	296870	0.639776	1.98331	296870	0.776602	0.21033	296870	0.699628	0.754862	296870	0.150792	1.998	296870
	296914	0.735377	0.699505	296948	0.426662	2.72251	296914	0.827852	0.565362	296914	0.403437	1.47342	296914	0	2.72503	296914	0.455738	1.86438	296914	0.630273	1.32357	296914	0.743286	0.743286	296914	0	2.39064	296914	2.25745	0.617145	296914	0.584239	2.51065	296914	1.37279	1.16528	296914	0.554473	1.77005	296914	0.776602	0.177971	296914	0.718039	0.662805	296914	0.131943	2.05454	296914
	296948	0.807121	0.717441	296973	0.386028	2.68188	296948	0.787469	0.66632	296948	0.508682	1.52604	296948	0	2.62258	296948	0.517884	1.71938	296948	0.630273	1.44963	296948	0.787008	0.80887	296948	0	2.56252	296948	2.11129	0.535942	296948	0.600029	2.46328	296948	1.48453	1.03758	296948	0.661102	1.87668	296948	0.744243	0.161792	296948	0.699628	0.625983	296948	0.18849	1.9603	296948
	296973	0.753313	0.735377	297070	0.548566	2.58029	296973	0.706703	0.565362	296973	0.4736	1.63129	296973	0	2.64307	296973	0.517884	1.78152	296973	0.546236	1.23954	296973	0.874454	0.80887	296973	0	2.60939	296973	2.12753	0.568423	296973	0.600029	2.36854	296973	1.53242	1.02161	296973	0.639776	2.00463	296973	0.679526	0.177971	296973	0.718039	0.533927	296973	0.207339	1.90375	296973
	297070	0.771249	0.735377	297199	0.446979	2.13331	297070	0.585554	0.646128	297070	0.649008	1.40326	297070	0	2.99138	297070	0.725038	1.92653	297070	0.399173	1.49165	297070	0.874454	0.787008	297070	0	2.59377	297070	2.3549	0.649626	297070	0.568448	2.35274	297070	1.48453	0.893911	297070	0.597125	2.11126	297070	0.630989	0.242688	297070	0.865329	0.460281	297070	0.18849	2.18649	297070
	297199	0.914737	0.538081	297307	0.386028	2.76315	297199	0.484596	0.66632	297199	0.578845	1.40326	297199	0	2.64307	297199	0.745754	1.92653	297199	0.588255	1.51265	297199	0.852592	0.852592	297199	0	2.31252	297199	1.9164	0.568423	297199	0.521078	2.13168	297199	1.40472	0.925837	297199	0.490495	2.11126	297199	0.728064	0.258867	297199	0.681217	0.552338	297199	0.150792	2.11109	297199
	297307	1.00442	0.502209	297325	0.386028	2.70219	297307	0.504788	0.80766	297307	0.543763	1.36818	297307	0	2.76601	297307	0.435023	1.94725	297307	0.441191	1.23954	297307	0.65584	1.02748	297307	0	2.09377	297307	1.80271	0.617145	297307	0.568448	1.81588	297307	1.3249	0.941799	297307	0.405192	1.898	297307	0.566272	0.291226	297307	0.644394	0.44187	297307	0.0753961	1.75296	297307
	297325	1.0941	0.556017	297334	0.406345	2.76315	297325	0.484596	0.726894	297325	0.578845	1.45588	297325	0	2.62258	297325	0.455738	1.86438	297325	0.483209	1.19752	297325	0.65584	0.961899	297325	0	2.10939	297325	1.83519	0.600904	297325	0.584239	1.95799	297325	1.43664	0.941799	297325	0.426518	1.91933	297325	0.59863	0.258867	297325	0.681217	0.44187	297325	0.0753961	1.69641	297325
	297334	1.12997	0.520145	297796	0.5892	2.15363	297334	0.484596	0.726894	297334	0.578845	1.49096	297334	0	2.64307	297334	0.435023	1.84367	297334	0.504218	1.17651	297334	0.65584	0.961899	297334	0	2.21877	297334	1.77023	0.584664	297334	0.584239	1.97378	297334	1.37279	0.909874	297334	0.426518	1.94066	297334	0.59863	0.226509	297334	0.699628	0.497104	297334	0.0753961	1.67756	297334
	297796	1.02235	0.627761	297829	0.5892	2.19426	297796	0.605745	0.545171	297796	0.578845	1.99965	297796	0	2.82747	297796	0.704323	1.59508	297796	0.420182	0.945409	297796	0.896315	0.787008	297796	0.0156251	2.01564	297796	1.62407	0.665867	297796	0.536868	2.36854	297796	1.51646	1.34087	297796	0.554473	2.19657	297796	0.663347	0.307405	297796	0.515515	0.58916	297796	0.169641	1.86605	297796
	297829	1.12997	0.645697	297844	0.5892	2.25521	297829	0.504788	0.524979	297829	0.561304	1.92948	297829	0	2.68405	297829	0.870046	1.57437	297829	0.483209	0.966418	297829	0.80887	0.721424	297829	0	2.15627	297829	1.72151	0.665867	297829	0.600029	2.44749	297829	1.56434	1.13335	297829	0.405192	2.23922	297829	0.711885	0.372122	297829	0.460281	0.533927	297829	0.131943	1.73411	297829
	297844	1.27346	0.609825	298056	0.467297	2.51934	297844	0.504788	0.545171	297844	0.561304	1.78916	297844	0	2.56112	297844	0.890761	1.59508	297844	0.546236	0.9244	297844	0.852592	0.65584	297844	0	2.10939	297844	1.81895	0.617145	297844	0.66319	2.41591	297844	1.56434	1.08546	297844	0.490495	2.3032	297844	0.760422	0.355942	297844	0.533927	0.533927	297844	0.131943	1.90375	297844
	298056	0.932673	0.860929	298974	0.548566	2.21458	298056	0.524979	0.565362	298056	0.508682	1.56113	298056	0	2.90943	298056	0.5386	1.71938	298056	0.546236	0.966418	298056	0.787008	0.721424	298056	0	2.12502	298056	1.57534	0.665867	298056	0.568448	2.21063	298056	1.3249	0.989687	298056	0.72508	1.79137	298056	0.59863	0.258867	298056	0.552338	0.478693	298056	0.150792	1.54562	298056
	298974	1.05823	0.771249	299210	0.528248	2.62092	298974	0.444213	0.646128	298974	0.596385	1.66637	298974	0	2.41769	298974	0.497169	1.28435	298974	0.378164	0.987427	298974	0.677702	0.677702	298974	0	2.12502	298974	1.70527	0.552182	298974	0.552658	2.66855	298974	1.29298	1.21317	298974	0.469169	1.7274	298974	0.59863	0.21033	298974	0.625983	0.552338	298974	0.207339	1.79066	298974
	299210	1.23759	0.591889	299392	0.629835	2.41775	299210	0.585554	0.646128	299210	0.543763	1.59621	299210	0	3.07334	299210	0.662892	1.71938	299210	0.4622	1.13449	299210	0.633979	0.721424	299210	0	2.23439	299210	1.77023	0.665867	299210	0.584239	2.13168	299210	1.72397	0.941799	299210	0.661102	1.68474	299210	0.61481	0.19415	299210	0.846918	0.662805	299210	0.169641	1.75296	299210
	299392	0.789185	0.842993	299507	0.446979	3.10854	299392	0.767277	0.888426	299392	0.508682	1.54359	299392	0	3.13481	299392	0.497169	1.71938	299392	0.714309	1.1555	299392	0.502811	0.918176	299392	0	2.48439	299392	1.85143	0.665867	299392	0.757931	2.22642	299392	1.6282	1.26105	299392	0.597125	1.79137	299392	0.792781	0.242688	299392	0.828507	0.58916	299392	0.18849	1.77181	299392
	299507	0.860929	0.591889	299517	0.446979	3.0679	299507	0.524979	0.747086	299507	0.719171	1.56113	299507	0	2.84796	299507	0.455738	1.69866	299507	0.567245	1.00844	299507	0.787008	0.80887	299507	0	2.43752	299507	1.65655	0.714589	299507	0.836882	2.16326	299507	1.35683	1.14931	299507	0.639776	2.06861	299507	0.566272	0.307405	299507	0.773273	0.570749	299507	0.0942452	1.56447	299507
	299517	0.914737	0.573953	299604	0.467297	2.66156	299517	0.504788	0.827852	299517	0.736711	1.52604	299517	0	2.84796	299517	0.455738	1.59508	299517	0.546236	1.00844	299517	0.765147	0.80887	299517	0	2.31252	299517	1.60782	0.730829	299517	0.773721	2.16326	299517	1.38875	1.0695	299517	0.597125	1.96198	299517	0.566272	0.307405	299517	0.718039	0.58916	299517	0.0753961	1.60217	299517
	299604	1.02235	0.753313	299617	0.487614	2.72251	299604	0.625937	0.787469	299604	0.578845	1.56113	299604	0	2.92992	299604	0.662892	1.80224	299604	0.378164	0.987427	299604	0.743286	0.852592	299604	0	2.23439	299604	1.70527	0.74707	299604	0.805302	2.19484	299604	1.38875	1.11739	299604	0.575799	1.85535	299604	0.61481	0.177971	299604	0.552338	0.58916	299604	0.0376981	1.75296	299604
	299617	0.950609	0.807121	299675	0.528248	2.43807	299617	0.66632	0.747086	299617	0.508682	1.61375	299617	0	2.99138	299617	0.725038	1.84367	299617	0.483209	1.05045	299617	0.765147	0.896315	299617	0	2.29689	299617	1.60782	0.763311	299617	0.821092	2.17905	299617	1.37279	1.22913	299617	0.490495	1.91933	299617	0.679526	0.161792	299617	0.58916	0.515515	299617	0.0376981	1.86605	299617
	299675	0.950609	0.825057	299847	0.487614	2.70219	299675	0.827852	0.625937	299675	0.561304	1.4208	299675	0	2.80698	299675	0.787184	1.80224	299675	0.441191	1.09247	299675	0.80887	0.874454	299675	0	2.10939	299675	1.54286	0.714589	299675	0.789512	1.95799	299675	1.1972	1.22913	299675	0.447843	1.8127	299675	0.792781	0.226509	299675	0.58916	0.644394	299675	0.0565471	1.9603	299675
	299847	0.986481	0.663633	299871	0.507931	2.78346	299847	0.726894	0.747086	299847	0.736711	1.36818	299847	0	2.97089	299847	0.683607	1.76081	299847	0.378164	0.987427	299847	0.743286	0.699563	299847	0	2.14064	299847	1.81895	0.600904	299847	0.631609	2.22642	299847	1.45261	1.27702	299847	0.72508	2.11126	299847	0.776602	0.226509	299847	0.773273	0.607572	299847	0.0753961	1.90375	299847
	299871	0.950609	0.556017	299902	0.568883	2.76315	299871	0.66632	0.686511	299871	0.754252	1.47342	299871	0	2.92992	299871	0.683607	1.71938	299871	0.357155	1.07146	299871	0.699563	0.677702	299871	0	2.10939	299871	1.85143	0.633386	299871	0.615819	2.1001	299871	1.53242	1.1972	299871	0.746406	2.11126	299871	0.792781	0.19415	299871	0.699628	0.699628	299871	0.0753961	1.77181	299871
	299902	0.950609	0.609825	300047	0.325076	2.29585	299902	0.646128	0.827852	299902	0.666548	1.5085	299902	0	2.86845	299902	0.580031	1.76081	299902	0.378164	1.11348	299902	0.830731	0.677702	299902	0	2.04689	299902	1.9164	0.730829	299902	0.6474	2.08431	299902	1.6282	1.22913	299902	0.746406	2.08994	299902	0.728064	0.145613	299902	0.73645	0.699628	299902	0.0376981	1.86605	299902
	300047	1.05823	0.789185	300051	0.325076	2.19426	300047	0.524979	0.747086	300047	0.666548	1.28047	300047	0	2.78649	300047	0.331446	1.42936	300047	0.315136	1.26055	300047	0.65584	0.568395	300047	0	2.23439	300047	2.03008	0.617145	300047	0.536868	1.95799	300047	1.40472	0.925837	300047	0.618451	2.04728	300047	0.533914	0.19415	300047	0.88374	0.607572	300047	0.0753961	1.86605	300047
	300051	1.05823	0.735377	300168	0.36571	1.97077	300051	0.504788	0.747086	300051	0.666548	1.29802	300051	0	2.84796	300051	0.331446	1.38793	300051	0.315136	1.23954	300051	0.633979	0.590256	300051	0	2.20314	300051	2.01384	0.617145	300051	0.505287	1.91062	300051	1.38875	0.909874	300051	0.618451	2.04728	300051	0.485376	0.177971	300051	0.902152	0.625983	300051	0.0753961	1.90375	300051
	300168	1.02235	0.627761	300198	0.325076	1.93014	300168	0.646128	0.726894	300168	0.420978	1.5085	300168	0	2.49965	300168	0.290015	1.82295	300168	0.378164	0.966418	300168	0.721424	0.721424	300168	0	1.79689	300168	1.46166	0.617145	300168	0.363175	1.70535	300168	1.35683	0.973725	300168	0.639776	2.02596	300168	0.485376	0.161792	300168	0.625983	0.699628	300168	0.0376981	1.97915	300168
	300198	0.842993	0.627761	300273	0.325076	1.90982	300198	0.706703	0.706703	300198	0.420978	1.59621	300198	0	2.70454	300198	0.372877	1.67795	300198	0.357155	0.840364	300198	0.633979	0.677702	300198	0	1.79689	300198	1.36422	0.649626	300198	0.410546	1.73693	300198	1.1972	1.00565	300198	0.618451	1.98331	300198	0.501555	0.161792	300198	0.662805	0.718039	300198	0.0753961	1.9603	300198
	300273	0.914737	0.556017	300430	0.467297	2.41775	300273	0.625937	0.585554	300273	0.403437	1.3331	300273	0	2.78649	300273	0.393592	1.67795	300273	0.273118	0.798345	300273	0.633979	0.677702	300273	0	1.92189	300273	1.21805	0.649626	300273	0.489497	1.95799	300273	1.10143	0.957762	300273	0.554473	2.00463	300273	0.663347	0.129434	300273	0.73645	0.73645	300273	0.0942452	1.8849	300273
	300430	0.807121	0.520145	300677	0.650152	2.8241	300430	0.625937	0.706703	300430	0.403437	1.47342	300430	0	2.76601	300430	0.455738	1.90581	300430	0.483209	1.02945	300430	0.459088	0.896315	300430	0	1.93751	300430	1.59158	0.617145	300430	0.66319	1.98957	300430	1.29298	0.877948	300430	0.469169	2.53778	300430	0.695706	0.161792	300430	0.681217	0.58916	300430	0.0942452	1.69641	300430
	300677	0.986481	0.699505	300721	0.670469	2.946	300677	0.787469	0.767277	300677	0.526222	1.63129	300677	0	3.19627	300677	0.642177	2.11297	300677	0.6933	1.49165	300677	0.699563	0.896315	300677	0	2.40627	300677	2.01384	0.665867	300677	0.66319	2.03694	300677	1.43664	1.18124	300677	0.447843	2.53778	300677	0.80896	0.161792	300677	0.938974	0.58916	300677	0.150792	1.82836	300677
	300721	0.860929	0.681569	300759	0.670469	2.70219	300721	0.787469	0.767277	300721	0.543763	1.54359	300721	0	3.40116	300721	0.600746	2.11297	300721	0.714309	1.42862	300721	0.721424	0.830731	300721	0	2.43752	300721	1.94888	0.698348	300721	0.710561	2.30537	300721	1.37279	1.24509	300721	0.469169	2.51645	300721	0.792781	0.177971	300721	1.03103	0.681217	300721	0.150792	1.97915	300721
	300759	0.789185	0.681569	300866	0.731421	2.96632	300759	0.827852	0.888426	300759	0.578845	1.66637	300759	0	3.29872	300759	0.621461	2.13368	300759	0.6933	1.28155	300759	0.743286	0.896315	300759	0	2.25002	300759	2.06256	0.730829	300759	0.69477	2.41591	300759	1.48453	1.24509	300759	0.554473	2.53778	300759	0.728064	0.226509	300759	1.04944	0.791684	300759	0.0942452	2.09224	300759
	300866	0.842993	0.627761	300877	0.711104	2.92568	300866	0.787469	0.908618	300866	0.4736	1.47342	300866	0	3.46263	300866	0.435023	1.84367	300866	0.756327	1.3866	300866	0.743286	0.852592	300866	0	2.28127	300866	2.4361	0.730829	300866	0.584239	2.65276	300866	1.51646	1.38875	300866	0.490495	2.36717	300866	0.647168	0.242688	300866	0.88374	0.88374	300866	0.169641	2.0357	300866
	300877	0.932673	0.645697	300892	0.731421	2.86473	300877	0.66632	0.908618	300877	0.508682	1.52604	300877	0	3.40116	300877	0.455738	1.92653	300877	0.6933	1.47064	300877	0.699563	0.80887	300877	0	2.23439	300877	2.46858	0.665867	300877	0.615819	2.73171	300877	1.46857	1.34087	300877	0.490495	2.3885	300877	0.630989	0.21033	300877	0.920563	0.828507	300877	0.169641	2.01685	300877
	300892	1.00442	0.699505	301002	0.629835	2.53966	300892	0.625937	0.928809	300892	0.491141	1.49096	300892	0	3.25774	300892	0.476454	1.80224	300892	0.672291	1.36559	300892	0.765147	0.830731	300892	0	2.21877	300892	2.24121	0.682108	300892	0.67898	2.7475	300892	1.43664	1.3249	300892	0.469169	2.45248	300892	0.630989	0.21033	300892	0.938974	0.791684	300892	0.169641	1.9226	300892
	301002	0.860929	0.807121	301079	0.650152	2.60061	301002	0.80766	0.80766	301002	0.438519	1.49096	301002	0	2.74552	301002	0.600746	1.78152	301002	0.525227	1.34458	301002	0.590256	0.787008	301002	0	2.10939	301002	2.12753	0.698348	301002	0.773721	2.62118	301002	1.03758	1.29298	301002	0.511821	2.08994	301002	0.61481	0.242688	301002	0.791684	0.773273	301002	0.131943	1.73411	301002
	301079	0.896801	0.699505	301423	0.568883	2.4787	301079	0.625937	0.827852	301079	0.315733	1.63129	301079	0	2.78649	301079	0.600746	1.8851	301079	0.399173	1.34458	301079	0.677702	0.677702	301079	0	2.09377	301079	1.73775	0.682108	301079	0.615819	2.65276	301079	1.1972	1.34087	301079	0.447843	1.898	301079	0.663347	0.258867	301079	0.73645	0.73645	301079	0.0753961	1.84721	301079
	301423	0.932673	0.466337	301448	0.507931	2.31617	301423	0.424022	0.868235	301423	0.4736	1.56113	301423	0	3.05285	301423	0.435023	1.94725	301423	0.588255	1.13449	301423	0.743286	0.765147	301423	0	1.84376	301423	1.75399	0.519701	301423	0.742141	2.41591	301423	1.56434	1.13335	301423	0.533147	1.85535	301423	0.566272	0.339763	301423	0.754862	0.570749	301423	0.113094	1.79066	301423
	301448	0.950609	0.484273	301644	0.629835	2.39743	301448	0.504788	0.80766	301448	0.456059	1.63129	301448	0	2.97089	301448	0.476454	2.03011	301448	0.504218	1.11348	301448	0.699563	0.787008	301448	0	1.84376	301448	1.81895	0.519701	301448	0.821092	2.32116	301448	1.53242	1.14931	301448	0.575799	2.04728	301448	0.582451	0.291226	301448	0.754862	0.570749	301448	0.0942452	1.77181	301448
	301644	0.771249	0.556017	301654	0.629835	2.3568	301644	0.484596	0.625937	301644	0.70163	1.78916	301644	0	3.07334	301644	0.828615	1.55365	301644	0.588255	0.861373	301644	0.765147	0.568395	301644	0	1.87501	301644	1.77023	0.779551	301644	0.868463	2.22642	301644	1.22913	1.05354	301644	0.511821	2.13259	301644	0.566272	0.275046	301644	0.662805	0.773273	301644	0.0753961	1.48907	301644
	301654	0.860929	0.591889	301727	0.487614	2.49902	301654	0.444213	0.625937	301654	0.649008	1.77162	301654	0	3.19627	301654	0.8079	1.71938	301654	0.609264	0.861373	301654	0.765147	0.590256	301654	0	1.89064	301654	1.75399	0.779551	301654	0.900043	2.38433	301654	1.21317	1.05354	301654	0.554473	2.15391	301654	0.582451	0.242688	301654	0.58916	0.73645	301654	0.0753961	1.58332	301654
	301727	0.609825	0.556017	301738	0.487614	2.4787	301727	0.424022	0.565362	301727	0.684089	1.70145	301727	0	3.50361	301727	0.704323	2.09225	301727	0.546236	1.00844	301727	0.65584	0.721424	301727	0	1.73439	301727	1.72151	0.649626	301727	0.789512	2.38433	301727	1.21317	1.18124	301727	0.618451	2.06861	301727	0.582451	0.226509	301727	0.607572	0.662805	301727	0.0753961	1.65872	301727
	301738	0.645697	0.502209	301748	0.507931	2.3568	301738	0.424022	0.585554	301738	0.613926	1.77162	301738	0	3.46263	301738	0.683607	2.1544	301738	0.525227	1.00844	301738	0.699563	0.765147	301738	0	1.79689	301738	1.65655	0.633386	301738	0.67898	2.35274	301738	1.3249	1.16528	301738	0.639776	2.02596	301738	0.566272	0.275046	301738	0.644394	0.73645	301738	0.113094	1.60217	301738
	301748	0.645697	0.502209	301769	0.426662	2.33648	301748	0.444213	0.605745	301748	0.613926	1.77162	301748	0	3.46263	301748	0.704323	2.17511	301748	0.546236	1.00844	301748	0.677702	0.80887	301748	0	1.82814	301748	1.60782	0.617145	301748	0.6474	2.40012	301748	1.35683	1.14931	301748	0.661102	2.00463	301748	0.647168	0.242688	301748	0.73645	0.699628	301748	0.0942452	1.69641	301748
	301769	0.663633	0.520145	301864	0.487614	2.45839	301769	0.484596	0.66632	301769	0.526222	1.8067	301769	0	3.36018	301769	0.704323	2.00939	301769	0.567245	1.00844	301769	0.743286	0.896315	301769	0	1.98439	301769	1.52662	0.698348	301769	0.66319	2.38433	301769	1.38875	1.14931	301769	0.703754	2.00463	301769	0.744243	0.323584	301769	0.625983	0.718039	301769	0.113094	1.71526	301769
	301864	0.807121	0.591889	301887	0.467297	2.31617	301864	0.585554	0.787469	301864	0.385896	1.54359	301864	0	2.86845	301864	0.787184	1.98868	301864	0.525227	0.987427	301864	0.830731	0.852592	301864	0	2.14064	301864	1.72151	0.617145	301864	0.536868	2.38433	301864	1.38875	1.18124	301864	0.575799	2.13259	301864	0.728064	0.242688	301864	0.625983	0.73645	301864	0.0942452	1.54562	301864
	301887	0.878865	0.627761	301917	0.467297	2.3568	301887	0.545171	0.747086	301887	0.403437	1.63129	301887	0	2.90943	301887	0.704323	1.8851	301887	0.504218	0.903391	301887	0.830731	0.721424	301887	0	2.28127	301887	1.90016	0.633386	301887	0.552658	2.46328	301887	1.42068	1.29298	301887	0.639776	2.13259	301887	0.679526	0.19415	301887	0.625983	0.662805	301887	0.0942452	1.43253	301887
	301917	0.771249	0.627761	302004	0.446979	2.39743	301917	0.524979	0.747086	301917	0.4736	1.5085	301917	0	3.19627	301917	0.683607	1.80224	301917	0.546236	1.00844	301917	0.852592	0.787008	301917	0	2.12502	301917	1.90016	0.617145	301917	0.552658	2.52644	301917	1.29298	1.29298	301917	0.618451	2.08994	301917	0.59863	0.21033	301917	0.681217	0.58916	301917	0.113094	1.24404	301917
	302004	0.699505	0.753313	302096	0.609517	2.55997	302004	0.565362	0.747086	302004	0.456059	1.57867	302004	0	3.03236	302004	0.559315	1.84367	302004	0.504218	1.11348	302004	0.721424	0.787008	302004	0	2.12502	302004	1.83519	0.698348	302004	0.505287	2.62118	302004	1.38875	1.34087	302004	0.767732	1.98331	302004	0.582451	0.275046	302004	0.607572	0.478693	302004	0.150792	1.56447	302004
	302096	1.00442	0.699505	302230	0.650152	2.53966	302096	0.706703	0.706703	302096	0.438519	1.82424	302096	0	2.97089	302096	0.5386	1.96796	302096	0.483209	0.861373	302096	0.743286	0.721424	302096	0	2.20314	302096	1.98136	0.682108	302096	0.536868	2.32116	302096	1.50049	1.16528	302096	0.618451	2.08994	302096	0.550093	0.242688	302096	0.73645	0.644394	302096	0.150792	1.73411	302096
	302230	1.11203	0.753313	302465	0.670469	2.43807	302230	0.585554	0.747086	302230	0.543763	1.61375	302230	0	2.74552	302230	0.435023	2.03011	302230	0.6933	0.819354	302230	0.415366	0.918176	302230	0	2.04689	302230	1.51038	0.763311	302230	0.67898	2.33695	302230	1.29298	1.26105	302230	0.789058	2.21789	302230	0.582451	0.258867	302230	0.607572	0.552338	302230	0.0753961	1.94145	302230
	302465	0.914737	0.699505	302475	0.568883	2.39743	302465	0.585554	0.585554	302465	0.456059	1.78916	302465	0	2.54063	302465	0.828615	1.65723	302465	0.609264	1.00844	302465	0.612118	0.98376	302465	0	2.29689	302465	1.67279	0.633386	302465	0.6474	2.27379	302465	1.38875	1.16528	302465	0.447843	2.3032	302465	0.663347	0.161792	302465	0.718039	0.570749	302465	0.0942452	1.71526	302465
	302475	0.860929	0.717441	302586	0.609517	2.17395	302475	0.545171	0.625937	302475	0.4736	1.73653	302475	0	2.60209	302475	0.8079	1.6158	302475	0.609264	1.00844	302475	0.612118	1.02748	302475	0	2.17189	302475	1.60782	0.584664	302475	0.710561	2.24221	302475	1.43664	1.0695	302475	0.469169	2.45248	302475	0.711885	0.21033	302475	0.718039	0.570749	302475	0.131943	1.75296	302475
	302586	0.968545	0.878865	302608	0.528248	2.13331	302586	0.504788	0.726894	302586	0.333274	1.4208	302586	0	2.84796	302586	0.8079	1.65723	302586	0.504218	1.00844	302586	0.787008	1.04934	302586	0	2.09377	302586	1.78647	0.600904	302586	0.631609	2.17905	302586	1.58031	1.14931	302586	0.554473	2.40982	302586	0.679526	0.177971	302586	0.644394	0.533927	302586	0.18849	1.47022	302586
	302608	0.968545	0.789185	302630	0.548566	2.11299	302608	0.524979	0.787469	302608	0.315733	1.43834	302608	0	2.78649	302608	0.8079	1.57437	302608	0.420182	0.9244	302608	0.80887	0.918176	302608	0.0156251	2.40627	302608	1.70527	0.535942	302608	0.536868	2.24221	302608	1.48453	1.14931	302608	0.554473	2.3885	302608	0.59863	0.19415	302608	0.607572	0.607572	302608	0.18849	1.52677	302608
	302630	1.02235	0.807121	302768	0.629835	2.3568	302630	0.585554	0.706703	302630	0.368356	1.5085	302630	0	3.05285	302630	0.8079	1.6158	302630	0.4622	0.882382	302630	0.874454	0.80887	302630	0	2.34377	302630	1.64031	0.584664	302630	0.552658	2.258	302630	1.34087	1.21317	302630	0.533147	2.34585	302630	0.61481	0.19415	302630	0.662805	0.570749	302630	0.131943	1.58332	302630
	302768	0.932673	0.663633	302859	0.711104	2.53966	302768	0.444213	0.827852	302768	0.613926	1.43834	302768	0	2.86845	302768	0.621461	1.86438	302768	0.525227	1.02945	302768	0.787008	0.80887	302768	0	2.00002	302768	1.65655	0.714589	302768	0.505287	2.16326	302768	1.22913	1.05354	302768	0.703754	1.77005	302768	0.663347	0.242688	302768	0.699628	0.515515	302768	0.0942452	1.90375	302768
	302859	0.986481	0.645697	302927	0.629835	2.74283	302859	0.424022	0.767277	302859	0.736711	1.38572	302859	0	2.78649	302859	0.497169	1.65723	302859	0.504218	1.21853	302859	0.80887	0.830731	302859	0	2.29689	302859	1.67279	0.665867	302859	0.600029	2.36854	302859	1.0695	0.973725	302859	0.682428	1.98331	302859	0.857498	0.307405	302859	0.699628	0.423459	302859	0.150792	1.97915	302859
	302927	0.950609	0.645697	302988	0.487614	2.58029	302927	0.484596	0.605745	302927	0.754252	1.40326	302927	0	2.95041	302927	0.517884	1.65723	302927	0.483209	1.30256	302927	0.743286	0.852592	302927	0	1.93751	302927	1.75399	0.714589	302927	0.552658	2.4317	302927	1.35683	1.22913	302927	0.661102	2.04728	302927	0.711885	0.226509	302927	0.773273	0.423459	302927	0.113094	2.16764	302927
	302988	0.842993	0.681569	303080	0.386028	2.41775	302988	0.605745	0.646128	302988	0.70163	1.4208	302988	0	2.97089	302988	0.517884	1.47079	302988	0.420182	1.28155	302988	0.612118	0.852592	302988	0	1.85939	302988	1.60782	0.698348	302988	0.552658	2.44749	302988	1.38875	1.30894	302988	0.639776	1.8127	302988	0.679526	0.19415	302988	0.754862	0.331403	302988	0.0753961	2.14879	302988
	303080	0.789185	0.825057	303175	0.446979	2.27553	303080	0.726894	0.625937	303080	0.666548	1.66637	303080	0	2.99138	303080	0.600746	1.28435	303080	0.357155	1.19752	303080	0.590256	0.852592	303080	0	2.03127	303080	1.70527	0.568423	303080	0.521078	2.36854	303080	1.54838	1.3249	303080	0.597125	1.85535	303080	0.711885	0.323584	303080	0.625983	0.552338	303080	0.113094	1.84721	303080
	303175	0.932673	0.717441	303216	0.426662	2.15363	303175	0.66632	0.625937	303175	0.70163	1.54359	303175	0	3.03236	303175	0.580031	1.45008	303175	0.546236	1.23954	303175	0.633979	0.699563	303175	0	2.23439	303175	1.90016	0.519701	303175	0.536868	2.16326	303175	1.69205	1.27702	303175	0.575799	1.59944	303175	0.695706	0.307405	303175	0.625983	0.552338	303175	0.18849	1.80951	303175
	303216	1.00442	0.538081	303408	0.5892	2.25521	303216	0.625937	0.726894	303216	0.754252	1.64883	303216	0	2.86845	303216	0.497169	1.55365	303216	0.4622	1.26055	303216	0.524672	0.743286	303216	0	2.03127	303216	1.88392	0.519701	303216	0.552658	1.98957	303216	1.51646	1.29298	303216	0.597125	1.77005	303216	0.728064	0.307405	303216	0.662805	0.478693	303216	0.18849	1.60217	303216
	303408	1.14791	0.466337	303472	0.609517	2.27553	303408	0.545171	0.787469	303408	0.631467	1.78916	303408	0	3.09383	303408	0.517884	2.00939	303408	0.504218	1.1555	303408	0.677702	0.80887	303408	0.0312502	2.07814	303408	1.85143	0.730829	303408	0.66319	2.41591	303408	1.3249	1.10143	303408	0.72508	2.28187	303408	0.792781	0.161792	303408	0.625983	0.44187	303408	0.207339	1.62102	303408
	303472	1.00442	0.591889	303524	0.629835	2.17395	303472	0.524979	0.767277	303472	0.491141	1.84178	303472	0	3.21676	303472	0.5386	2.07154	303472	0.399173	0.945409	303472	0.612118	0.830731	303472	0	2.07814	303472	1.86768	0.714589	303472	0.600029	2.49486	303472	1.54838	1.03758	303472	0.72508	2.51645	303472	0.792781	0.161792	303472	0.625983	0.625983	303472	0.131943	1.75296	303472
	303524	0.950609	0.556017	303540	0.629835	2.11299	303524	0.545171	0.706703	303524	0.491141	1.64883	303524	0	3.09383	303524	0.5386	2.03011	303524	0.525227	1.07146	303524	0.590256	0.874454	303524	0	2.18752	303524	1.94888	0.649626	303524	0.69477	2.22642	303524	1.45261	1.08546	303524	0.597125	2.49513	303524	0.776602	0.145613	303524	0.58916	0.607572	303524	0.0942452	1.86605	303524
	303540	0.860929	0.538081	304019	0.548566	0.873641	303540	0.585554	0.726894	303540	0.420978	1.64883	303540	0	3.07334	303540	0.559315	2.00939	303540	0.504218	1.00844	303540	0.590256	0.874454	303540	0	2.20314	303540	2.06256	0.682108	303540	0.6474	2.27379	303540	1.30894	1.13335	303540	0.661102	2.49513	303540	0.776602	0.145613	303540	0.533927	0.607572	303540	0.113094	1.80951	303540
	304019	1.12997	0.286976	304108	0.650152	2.13331	304019	0.787469	0.161532	304019	0.526222	0.806874	304019	0	0.881024	304019	0.476454	0.497169	304019	0.546236	0.357155	304019	0.677702	0.415366	304019	0	0.64063	304019	2.01384	0.389776	304019	0.67898	0.821092	304019	1.50049	0.399067	304019	0.72508	0.831709	304019	0.582451	0.080896	304019	0.662805	0.349814	304019	0.150792	0.452377	304019
	304108	1.14791	0.825057	304117	0.629835	2.15363	304108	0.726894	0.686511	304108	0.596385	1.45588	304108	0	2.25378	304108	0.497169	1.47079	304108	0.714309	1.07146	304108	0.852592	0.765147	304108	0	1.62501	304108	2.09504	0.779551	304108	0.568448	2.05273	304108	1.51646	1.14931	304108	0.639776	1.7274	304108	0.695706	0.307405	304108	0.58916	0.754862	304108	0.113094	1.13094	304108
	304117	1.12997	0.878865	304299	0.406345	2.17395	304117	0.726894	0.726894	304117	0.631467	1.40326	304117	0	2.27427	304117	0.497169	1.55365	304117	0.714309	1.09247	304117	0.852592	0.80887	304117	0	1.62501	304117	2.04632	0.795792	304117	0.584239	2.08431	304117	1.56434	1.0695	304117	0.618451	1.79137	304117	0.728064	0.307405	304117	0.570749	0.791684	304117	0.113094	1.11209	304117
	304299	0.968545	1.14791	306132	0.711104	1.36126	304299	0.585554	0.969192	304299	0.543763	1.26293	304299	0	2.29476	304299	0.476454	1.80224	304299	0.483209	1.02945	304299	0.590256	1.15865	304299	0	1.75001	304299	1.94888	0.860755	304299	0.552658	2.06852	304299	1.6282	1.1972	304299	0.319888	2.15391	304299	0.776602	0.647168	304299	0.58916	0.810095	304299	0.113094	1.18749	304299
	306132	0.717441	0.35872	308124	0.426662	0.772055	306132	0.484596	0.625937	306132	0.491141	1.01736	306132	0	1.94645	306132	0.517884	1.28435	306132	0.378164	0.882382	306132	0.546534	0.415366	306132	0	1.50001	306132	1.80271	0.617145	306132	0.615819	1.57902	306132	1.38875	0.574657	306132	0.618451	1.42883	306132	0.61481	0.339763	306132	0.773273	0.460281	306132	0.0753961	0.98015	306132
	308124	0.717441	0.430465	308214	0.507931	0.507931	308124	0.524979	0.484596	308124	0.456059	0.526222	308124	0	0.512223	308124	0.642177	0.580031	308124	0.546236	0.4622	308124	0.721424	0.612118	308124	0	0.359378	308124	2.19249	0.600904	308124	0.67898	0.568448	308124	1.51646	0.59062	308124	0.383866	0.597125	308124	0.80896	0.711885	308124	0.754862	0.405048	308124	0.113094	0.490075	308124
	308214	0.789185	0.430465	308371	0.507931	0.609517	308214	0.787469	0.323064	308214	0.456059	0.350815	308214	0.102445	0.553201	308214	0.621461	0.621461	308214	0.483209	0.504218	308214	0.765147	0.48095	308214	0.0156251	0.312502	308214	1.9976	0.422257	308214	0.805302	0.521078	308214	1.48453	0.526769	308214	0.511821	0.469169	308214	0.792781	0.453018	308214	0.73645	0.423459	308214	0.113094	0.376981	308214
	308371	0.789185	0.35872	308403	0.5892	0.629835	308371	0.565362	0.605745	308371	0.526222	0.508682	308371	0	0.840046	308371	0.352161	0.745754	308371	0.546236	0.735318	308371	0.699563	0.459088	308371	0	0.453128	308371	2.14377	0.584664	308371	0.789512	0.600029	308371	1.61223	0.638508	308371	0.533147	0.575799	308371	0.679526	0.663347	308371	0.552338	0.533927	308371	0.263886	0.358132	308371
	308403	0.878865	0.322848	308509	0.629835	0.670469	308403	0.565362	0.686511	308403	0.543763	0.631467	308403	0	0.881024	308403	0.352161	0.766469	308403	0.651282	0.672291	308403	0.677702	0.459088	308403	0	0.484379	308403	2.12753	0.552182	308403	0.805302	0.67898	308403	1.64416	0.670433	308403	0.618451	0.639776	308403	0.728064	0.663347	308403	0.644394	0.478693	308403	0.263886	0.358132	308403
	308509	0.753313	0.430465	308739	0.467297	0.629835	308509	0.646128	0.625937	308509	0.70163	0.684089	308509	0	0.676135	308509	0.517884	0.745754	308509	0.588255	0.4622	308509	0.546534	0.524672	308509	0	0.468754	308509	2.01384	0.470979	308509	0.69477	0.631609	308509	1.51646	0.76621	308509	0.639776	0.618451	308509	0.61481	0.533914	308509	0.460281	0.497104	308509	0.207339	0.339283	308509
	308739	0.717441	0.376657	308868	0.609517	0.5892	308739	0.545171	0.545171	308739	0.666548	0.684089	308739	0	0.676135	308739	0.600746	0.517884	308739	0.546236	0.420182	308739	0.524672	0.48095	308739	0	0.765631	308739	1.77023	0.617145	308739	0.473707	0.457917	308739	1.46857	0.510806	308739	0.618451	0.234585	308739	0.647168	0.550093	308739	0.791684	0.625983	308739	0.0942452	0.376981	308739
	308868	0.842993	0.609825	308960	0.670469	0.568883	308868	0.565362	0.40383	308868	0.666548	0.719171	308868	0	0.717112	308868	0.704323	0.621461	308868	0.483209	0.546236	308868	0.65584	0.393504	308868	0	0.546879	308868	1.62407	0.682108	308868	0.268434	0.615819	308868	1.43664	0.510806	308868	0.618451	0.383866	308868	0.566272	0.485376	308868	0.73645	0.681217	308868	0.0753961	0.301585	308868
	308960	0.932673	0.502209	308997	0.629835	0.446979	308960	0.545171	0.383639	308960	0.631467	0.613926	308960	0	0.737601	308960	0.621461	0.559315	308960	0.525227	0.504218	308960	0.502811	0.415366	308960	0	0.484379	308960	1.93264	0.584664	308960	0.331595	0.615819	308960	1.40472	0.478881	308960	0.490495	0.469169	308960	0.59863	0.582451	308960	0.810095	0.681217	308960	0.0942452	0.301585	308960
	308997	0.950609	0.591889	309021	0.629835	0.467297	308997	0.625937	0.40383	308997	0.596385	0.596385	308997	0	0.717112	308997	0.559315	0.455738	308997	0.483209	0.525227	308997	0.502811	0.371643	308997	0	0.468754	308997	1.86768	0.535942	308997	0.394756	0.442127	308997	1.53242	0.526769	308997	0.533147	0.511821	308997	0.566272	0.582451	308997	0.846918	0.699628	308997	0.150792	0.301585	308997
	309021	1.00442	0.538081	309022	0.629835	0.446979	309021	0.605745	0.383639	309021	0.613926	0.4736	309021	0	0.696624	309021	0.476454	0.393592	309021	0.504218	0.504218	309021	0.546534	0.262336	309021	0	0.515629	309021	1.94888	0.50346	309021	0.347385	0.394756	309021	1.54838	0.478881	309021	0.554473	0.554473	309021	0.550093	0.550093	309021	0.73645	0.607572	309021	0.131943	0.18849	309021
	309022	1.00442	0.538081	309298	0.507931	0.487614	309022	0.585554	0.363447	309022	0.631467	0.491141	309022	0	0.696624	309022	0.476454	0.393592	309022	0.504218	0.525227	309022	0.546534	0.262336	309022	0	0.515629	309022	1.93264	0.50346	309022	0.378966	0.394756	309022	1.54838	0.478881	309022	0.554473	0.554473	309022	0.59863	0.550093	309022	0.718039	0.58916	309022	0.131943	0.18849	309022
	309298	0.573953	0.448401	309327	0.446979	0.528248	309298	0.40383	0.282681	309298	0.508682	0.596385	309298	0	0.614668	309298	0.435023	0.600746	309298	0.504218	0.504218	309298	0.743286	0.306059	309298	0	0.546879	309298	1.59158	0.535942	309298	0.6474	0.584239	309298	1.22913	0.526769	309298	0.469169	0.490495	309298	0.647168	0.566272	309298	0.405048	0.423459	309298	0.0942452	0.358132	309298
	309327	0.699505	0				309327	0.383639	0.242298	309327	0.508682	0.70163	309327	0	0.655646	309327	0.435023	0.621461	309327	0.483209	0.588255	309327	0.721424	0.349781	309327	0	0.500004	309327	1.54286	0.584664	309327	0.615819	0.67898	309327	1.11739	0.510806	309327	0.533147	0.490495	309327	0.61481	0.566272	309327	0.478693	0.386636	309327	0.0565471	0.376981	309327
	¹ Genomic coordinates correspond to S288c reference sequence in Saccharomyces Genome Database (SGD).
	b Normalized to an average whole-genome coverage as described in text; one copy per diploid has a normalized value of 0.5.
[truncated: 5 more columns]
