# Supplementary material for: Splitting the yeast centromere by recombination
Source: Nucleic Acids Res. 2023 Nov 22;52(2):690–707. doi: 10.1093/nar/gkad1110 (PMC10810202; doi:10.1093/nar/gkad1110)
Supplement: gkad1110_Supplemental_Files [file gkad1110_supplemental_files.zip › Table S6.xlsx]

## Sheet: Table S6
	Table S6. Loss of heterozygosity (LOH) and aneuploidy events involving chromosomes other than chromosome III found in 18 whole-genome sequenced Ura+ SGK169 derivatives.
	Ura+ clone	Interstitial LOH¹	Terminal LOH²	Trisomy²	Monosomy
	1	-	Chr XII W303: 1-753,828 W303/753,828-1,078,177 YJM789 (Chr XII YJM789 intact)	Chr VIII (2 x W303, 1 x YJM789)	-
				Chr XII (2 x YJM789, 1 x W303/YJM789)	-
	5	-	Chr XII W303: 1-753,828 W303/753,828-1,078,177 YJM789 (Chr XII YJM789 intact)	Chr VIII (2 x W303, 1 x YJM789)	-
				Chr XII (2 x YJM789, 1 x W303/YJM789)	-
	15³	-	-	Chr VIII (2 x W303, 1 x YJM789)	-
				Chr X (2 x W303, 1 x YJM789)	-
	17⁴	-	Chr XV YJM789: 973,297-1,091,291 deletion (Chr XV W303 intact)	Chr VIII (2 x W303, 1 x YJM789)	-
	18	-	-	Chr VIII (2 x W303, 1 x YJM789)	-
	19	Chr VII W303: 1-348,250 YJM789/348,251-386,055 W303/386,055-1,090,940 YJM789 (Chr VII YJM789 intact)	Chr X YJM789: 1-628,855 YJM789/628,856-745,751 W303 (Chr X W303 intact)	Chr VIII (2 x W303, 1 x YJM789)	-
	22	-	Chr VIII YJM789: 1-391,159 YJM789/391,160-562,643 W303 (Chr X W303 intact)	Chr VIII (2 x W303, 1 x YJM789/W303)	-
	32	Chr II W303: 1-484,225 W303/484,226-713,801 YJM789/713,802-813,184 W303 (Chr II YJM789 intact)	Chr IV YJM789: 1-312,798 W303/312,799-1,531,933 YJM789 (Chr IV W303 intact)	Chr VIII (2 x W303, 1 x YJM789)	-
		Chr XII: 1-277,628 YJM789/277,629-443,097 W303/443,097-1,078,177 YJM789	Chr VII W303: 1-237,337 YJM789/237,338-1,090,940 W303 (Chr VII YJM789 intact)
			Chr X W303: 1-579,316 W303/579,317-745,751 YJM789 (Chr X YJM789 intact)
			Chr XII: 1-443,097 W303/443,098-1,078,177 YJM789
	35	-	Chr VII W303: 1-526,345 W303/526,346-1,090,940 YJM789 (Chr VII YJM789 intact)	-	-
			Chr XII W303: 1-753,828 W303/753,828-1,078,177 YJM789 (Chr XII YJM789 intact)
	46	-	-	Chr VIII (2 x W303, 1 x YJM789)	-
	47	-	-	Chr VIII (2 x W303, 1 x YJM789)	-
	62	-	Chr XII W303: 1-753,828 W303/753,828-1,078,177 YJM789 (Chr XII YJM789 intact)	Chr VIII (2 x W303, 1 x YJM789)	-
			Chr XV YJM789: 1-817,417 YJM789/817,418-1,091,291 W303 (Chr XV YJM789 intact)
	64	-	Chr XII W303: 1-753,828 W303/753,828-1,078,177 YJM789 (Chr XII YJM789 intact)	Chr VIII (2 x W303, 1 x YJM789)	-
	71	-	Chr XII W303: 1-753,828 W303/753,828-1,078,177 YJM789 (Chr XII YJM789 intact)	Chr VIII (2 x W303, 1 x YJM789)	-
	77	-	Chr XII W303: 1-753,828 W303/753,828-1,078,177 YJM789 (Chr XII YJM789 intact)	Chr VIII (2 x W303, 1 x YJM789)	-
	81	Chr XVI: 1-495,424 W303/495,425-529,128 YJM789/529,129-537,935 W303/ 537,936-560,134 YJM789/560,135-948,066 W303	Chr VIII YJM789: 1-316,374 YJM789/316,375-562,643 W303 (Chr VIII W303 intact)	Chr IV (1 x W303, 2 x YJM789)	-
				Chr VIII (2 x W303, 1 x W303/YJM789)	-
				Chr XVI (2 x W303, 1 x YJM789/W303)	-
	87	-	Chr XV W303: (1-121,539)D/121,540-633,045 W303/633,046-1,091,291 YJM789 (Chr XV YJM789 intact)	Chr VIII (2 x W303, 1 x YJM789)	-
	89	-	-	Chr VIII (2 x W303, 1 x YJM789)	Chr X (1 x YJM789, 0 x W303)
	¹Nucleotide coordinates (bp) of breakpoints shown according to S288c reference genome represented in Saccharomyces Genome Database (SGD). The breakpoint coordinate determined as an average coordinate between adjacent W303 and YJM789 SNP sites.
	²Common events, likely of SGK169 parental origin, marked in red. Note that 2 independent isolates of SGK169 were used in our study. Both isolates carry an extra-copy of chr VIII, but only one isolate carry terminal LOH on Chr XII.
	³Two copies of YJM789 Chr XII and 0 copies of W303 homolog.
	⁴Chr XII W303 terminal fragment 734,307-1,078,177bp is duplicated.
